# Supplementary material for: Two types of microorganisms isolated from petroleum hydrocarbon pollutants: Degradation characteristics and metabolic pathways analysis of petroleum hydrocarbons
Source: PLoS One. 2024 Nov 13;19(11):e0312416. doi: 10.1371/journal.pone.0312416 (PMC11559972; doi:10.1371/journal.pone.0312416)
Supplement: S1 Data — (ZIP) [file pone.0312416.s015.zip › S1 Data.xlsx]

## Sheet: Sheet1
petroleum hydrocarbon components	Initial relative content （%）	Relative content after W01 degradation （%）	Relative content after W02 degradation （%）	Relative content after mixed bacteria degradation （%）
C10	1.093	0.283	0.214	0.212
C11	0.343	0.119	0.12	0.101
C12	1.128	0.245	0.677	0.175
C13	5.284	1.982	1.321	1.301
C14	5.635	2.23	2.08	1.307
C15	3.927	0.918	1.11	0.611
C16	8.929	2.275	3.728	1.972
C17	4.211	0.893	0.761	0.842
C18	1.278	0.428	0.408	0.294
C19	2.912	1.305	1.277	0.628
C20	1.88	0.921	0.463	0.582
C21	2.476	0.61	1.734	0.481
C22	4.55	1.437	2.116	1.093
C23	0.826	0.401	0.375	0.203
C24	2.386	1.868	1.201	1.14
C25	2.928	1.494	1.236	0.732
C26	2.479	0.778	0.609	0.471
C27	7.317	1.467	3.404	1.648
C28	5.262	3.307	3.417	3.044
C29	5.367	2.107	3.594	2.742
C30	11.994	3.975	4.225	2.899
petroleum hydrocarbon concentration	absorbance after W01 degradation	absorbance after W02 degradation
0.5	0.0221	0.0281
1	0.0311	0.0266
2	0.0375	0.0166
3	0.0719	0.022
4	0.1345	0.0376
strain dosage	absorbance after W01 degradation	absorbance after W02 degradation
50	0.0454	0.0455
100	0.0424	0.0399
150	0.0318	0.028
200	0.0311	0.0266
mixing ratio	absorbance after degradation
1:1	0.0347
2:1	0.0258
1:2	0.0261
ID	name	mz	rt	ppm	formula	KEGG	H20	H10	H21	H11
M102T106	Cadaverine	102.129	106.4	5.13604	C5H14N2	C01672	1.34457e+07	3.08372e+07	1.68204e+07	4.07952e+07
M104T106	Choline	104.108	105.7	0.783626	C5H14NO	C00114	5.25481e+07	7.84956e+06	6.87142e+07	1.46979e+07
M104T86	Dimethylglycine	104.072	86.4	9.60877	C4H9NO2	C01026	2.20141e+08	1.7464e+08	2.22906e+08	1.76478e+08
M105T373	2-Phenylethanol	105.071	373.4	2.03781	C8H10O	C05853	1.20734e+08	1.97383e+08	9.62337e+07	1.81656e+08
M107T338	Benzaldehyde	107.05	338.3	1.75323	C7H6O	C00261	7.03438e+07	3.01929e+07	5.50573e+07	3.44487e+07
M118T373	L-2,4-diaminobutyric acid	118.066	373.4	2.50283	C4H10N2O2	C03283	6.32169e+07	7.84626e+07	5.76921e+07	7.77133e+07
M118T396	Indole	118.066	396.3	10.1638	C8H7N	C00463	4.62268e+08	3.56477e+08	4.47981e+08	3.6252e+08
M118T89_1	Betaine	118.053	88.8	2.27711	C5H11NO2	C00719	4.28092e+07	8.23138e+07	3.87483e+07	8.42747e+07
M120T343	Styrene Oxide	120.046	343	3.49608	C8H8O	C02083	2.77359e+07	4.06147e+07	2.86097e+07	3.69079e+07
M127T338	Thymine	127.051	338.3	4.72252	C5H6N2O2	C00178	1.68643e+08	6.01704e+07	1.9501e+08	6.33697e+07
M129T748	4-Guanidinobutanal	129.092	747.7	10.845	C5H11N3O	C02647	1.96136e+07	1.85696e+07	1.98423e+07	1.83034e+07
M131T100	N-Acetylputrescine	131.118	100.2	0.579631	C6H14N2O	C02714	3.66071e+08	5.31622e+08	3.32154e+08	4.72964e+08
M132T394	3-Methylindole	132.082	394.3	4.67178	C9H9N	C08313	8.10542e+07	5.17664e+07	7.3751e+07	4.91099e+07
M132T402	cis-4-Hydroxy-D-proline	132.103	402.1	25.0658	C5H9NO3	C03440	3.5279e+07	2.55529e+07	3.34385e+07	2.34221e+07
M133T74	Ornithine	133.097	74.2	2.43431	C5H12N2O2	C00077	1.17737e+08	5.37626e+07	1.2631e+08	6.08179e+07
M137T142	Phenelzine	137.108	141.6	3.64677	C8H12N2	C07430	2.18123e+07	1.19793e+07	2.21612e+07	1.05035e+07
M139T103	Urocanic acid	139.05	103.2	1.26573	C6H6N2O2	C00785	2.31119e+08	8.41898e+07	2.60599e+08	5.72983e+07
M140T204	Acetylphosphate	139.982	203.6	0.0102901	C2H5O5P	C00227	7.75342e+06	2.00251e+07	9.40899e+06	1.87197e+07
M140T342	3-Hydroxypicolinic acid	140.035	342.5	0.371378	C6H5NO3	C18620	6.12309e+06	1.55402e+08	6.21642e+06	2.29497e+08
M144T96	N-Methyl-L-glutamic acid	144.065	95.9	27.307	C6H11NO4	C01046	6.78246e+08	2.83727e+08	6.85303e+08	2.51919e+08
M145T92	2-Keto-glutaramic acid	145.05	92.2	2.33079	C5H7NO4	C00940	7.04848e+07	1.0509e+08	7.06083e+07	1.0843e+08
M146T253	L-Glutamine	146.061	252.6	2.45757	C5H10N2O3	C00064	1.44937e+06	2.54634e+07	1.24241e+06	2.54905e+07
M146T394	2-Dehydropantoate	146.061	394.3	6.50519	C6H10O4	C00966	3.45838e+08	2.18307e+08	3.34978e+08	2.05327e+08
M149T36_1	erythro-3-Hydroxy-Ls-aspartate	149.035	36.4	18.7875	C4H7NO5	C03961	1.31355e+07	3.81524e+06	1.45649e+07	3.9933e+06
M149T655	threo-3-Hydroxy-D-aspartate	149.024	654.5	4.76327	C4H7NO5	C19813	4.50693e+07	8.7634e+06	2.7354e+07	1.00803e+07
M149T82	2-Oxo-4-methylthiobutanoic acid	149.012	81.6	1.89025	C5H8O3S	C01180	8.72691e+06	2.13113e+07	9.52546e+06	2.39328e+07
M150T219	L-Methionine	150.058	219	1.47434	C5H11NO2S	C00073	1.50503e+06	1.31936e+07	1.84049e+06	3.69619e+07
M151T184	D-Ribose	151.036	183.9	6.28079	C5H10O5	C00121	3.18925e+07	1.0099e+07	5.20206e+07	9.16612e+06
M159T394	1,5-Naphthalenediamine	159.092	394.3	3.92225	C10H10N2	C19463	1.18923e+08	7.93207e+07	1.12758e+08	7.06482e+07
M160T273	(1H-Indol-3-yl)-N-methylmethanamine	160.109	273	2.4502	C10H12N2	C21602	2.38484e+06	1.14257e+07	2.71217e+06	1.20502e+07
M160T394_1	Pimelic acid	160.076	394.3	17.4916	C7H12O4	C02656	2.66837e+07	1.6025e+07	2.56171e+07	1.74975e+07
M163T362	Acetylcysteine	163.124	362.1	1.89417	C5H9NO3S	C06809	1.46541e+07	8.85314e+06	1.28484e+07	8.43412e+06
M165T232	2,4-Dihydroxypteridine	165.041	232.4	4.38678	C6H4N4O2	C03212	1.20543e+08	9.31169e+07	1.12557e+08	9.76351e+07
M166T89	L-Methionine S-oxide	166.054	88.8	2.55339	C5H11NO3S	C02989	2.06561e+07	4.28721e+07	1.67756e+07	3.37125e+07
M167T35_2	L-4-Hydroxyphenylglycine	167.013	35	3.12669	C8H9NO3	C12323	4.77468e+07	2.0213e+08	5.24317e+07	1.91512e+08
M167T389	Quinolinic acid	167.014	389.3	7.2603	C7H5NO4	C03722	2.94711e+08	6.70521e+07	2.72021e+08	5.51166e+07
M168T341	Pyridoxal	168.066	340.7	5.49783	C8H9NO3	C00250	4.85059e+07	6.67784e+07	5.1428e+07	7.61273e+07
M171T693	N-Butyryl-L-homoserine lactone	171.092	693.4	12.8586	C8H13NO3	C11837	1.08575e+07	9.42294e+06	1.07098e+07	9.33675e+06
M172T85	Tetrahydrodipicolinate	172.061	85.2	2.82989	C7H9NO4	C03972	1.94646e+08	4.46006e+07	1.82482e+08	2.38064e+07
M173T304	N-Acetylleucine	173.08	304.3	9.28562	C8H15NO3	C02710	3.3125e+07	1.88255e+07	2.80972e+07	1.62025e+07
M175T100	N-Acetylornithine	175.108	100.2	1.33534	C7H14N2O3	C00437	1.50687e+08	1.25762e+08	1.55864e+08	1.31731e+08
M176T218	Guanidinosuccinic acid	176.066	217.7	0.431655	C5H9N3O4	C03139	1.20999e+07	7.91864e+06	1.51929e+07	8.22762e+06
M180T374	Hippuric acid	180.066	374.1	4.24879	C9H9NO3	C01586	9.90963e+06	5.92749e+06	8.63245e+06	5.24533e+06
M182T194	2,4-Dinitrotoluene	182.03	194.4	13.1846	C7H6N2O4	C11006	9.03898e+06	2.0398e+07	1.14719e+07	1.83075e+07
M184T97	Choline sulfate	184.059	96.5	5.89938	C5H13NO4S	C00919	3.8471e+07	1.10354e+07	3.56258e+07	9.29892e+06
M188T426	N-Alpha-acetyllysine	188.072	426	5.13823	C8H16N2O3	C12989	9.50034e+06	1.64788e+07	1.01574e+07	1.85732e+07
M189T348	Glycyl-leucine	189.124	348.4	1.18441	C8H16N2O3	C02155	942196	1.56503e+08	751038	1.61426e+08
M190T85	N-Acetylglutamic acid	190.071	85.2	0.00502612	C7H11NO5	C00624	3.31967e+08	7.49217e+07	3.63809e+08	3.96443e+07
M191T83	Diaminopimelic acid	191.103	82.9	2.06551	C7H14N2O4	C00666	2.81349e+07	1.28048e+07	3.57098e+07	1.21291e+07
M195T477	3-Methyl-L-tyrosine	195.093	477.5	15.3773	C10H13NO3	C20800	2.81571e+06	4.12878e+06	2.79494e+06	3.84619e+06
M199T261	gamma-Glutamyl-beta-aminopropiononitrile	199.109	260.8	5.57624	C8H13N3O3	C06114	1.60321e+07	1.98153e+07	1.52529e+07	1.90201e+07
M203T60	Spermine	203.224	59.9	0.242913	C10H26N4	C00750	3.80554e+06	635435	4.12392e+06	1.16086e+06
M217T153	N-a-Acetylcitrulline	217.119	153.2	1.98316	C8H15N3O4	C15532	2.99024e+07	3.04197e+08	2.78588e+07	2.78795e+08
M218T73	beta-Alanyl-L-lysine	218.15	73.1	2.67032	C9H19N3O3	C05341	4.04177e+06	3.7611e+07	4.85789e+06	4.28236e+07
M222T91	N-Acetylmannosamine	222.098	90.9	3.25982	C8H15NO6	C00645	8.8884e+07	5.61172e+07	9.84357e+07	4.46166e+07
M229T235	Mevalonic acid-5P	229.033	234.9	3.83262	C6H13O7P	C01107	6.76651e+06	1.03882e+07	6.07726e+06	1.06315e+07
M230T330	Propazine	230.121	329.7	20.0938	C9H16ClN5	C14312	4.37759e+07	1.42814e+07	4.69792e+07	1.60405e+07
M235T377	Lenacil	235.145	377.1	1.79475	C13H18N2O2	C11200	6.19886e+06	1.05731e+06	4.21806e+06	565063
M256T135	Nicotinate D-ribonucleoside	256.082	135.4	0.0444071	C11H14NO6	C05841	1.42938e+07	8.44376e+07	1.54968e+07	6.54851e+07
M259T100_1	Linatine	259.093	100.2	1.37819	C10H17N3O5	C05939	1.17868e+07	9.27631e+07	1.54017e+07	8.80931e+07
M261T92	D-Glucose 1-phosphate	261.038	91.6	2.39046	C6H13O9P	C00103	1.8043e+08	2.40165e+08	1.8374e+08	2.74652e+08
M264T641	Cycloheximide	264.158	641.4	0.0487052	C15H23NO4	C06685	6.59272e+06	7.85929e+06	6.85545e+06	7.79594e+06
M268T304	2'-Deoxyguanosine	268.105	303.7	1.58147	C10H13N5O4	C00330	2.05933e+07	912952	2.56893e+07	1.12938e+06
M281T357	1-(3,4-Dihydroxyphenyl)-5-hydroxy-3-decanone	281.15	357.3	0.162871	C16H24O4	C17748	1.54273e+07	6.37892e+07	1.46446e+07	9.37281e+07
M295T421	Aspartame	295.13	421.5	0.0180356	C14H18N2O5	C11045	1.3595e+08	5.87071e+07	1.19484e+08	5.45676e+07
M298T325	N7-Methylguanosine	298.119	324.9	12.4112	C11H16N5O5	C20674	1.31021e+07	2.61858e+07	1.27166e+07	2.3703e+07
M300T722	Palmitoylethanolamide	300.291	722.2	1.90001	C18H37NO2	C16512	3.84907e+07	1.57744e+07	3.84512e+07	1.53283e+07
M316T739	5a-Pregnane-3,20-dione	316.231	739.1	29.7251	C21H32O2	C03681	5.18649e+06	1.67585e+07	4.35731e+06	1.41832e+07
M325T92	Cellobiose	325.114	92.2	16.099	C12H22O11	C00185	9.50651e+07	1.50559e+08	8.74738e+07	1.42405e+08
M338T830	Erucic acid	338.343	829.7	6.71002	C22H42O2	C08316	1.89785e+08	4.07152e+07	2.61646e+08	4.168e+07
M346T417	L-Alanyl-gamma-D-glutamyl-L-lysine	346.199	417.1	5.20695	C14H26N4O6	C21160	281509	6.05814e+06	336641	6.98662e+06
M362T244	Chelirubine	362.087	244.4	3.09288	C21H16NO5	C06327	1.40928e+08	3.30507e+07	1.16143e+08	2.56212e+07
M430T819	alpha-Tocopherol	430.389	819.2	17.6585	C29H50O2	C02477	2.35302e+06	846464	2.39567e+06	716776
M88T156	4-Aminobutyraldehyde	88.0764	156.2	0.0689114	C4H9NO	C00555	3.96007e+07	2.95001e+07	3.91687e+07	3.16771e+07
M101T270	D-Erythrulose	101.023	270.3	4.05845	C4H8O4	C02022	8.27123e+06	1.15913e+08	7.36824e+06	4.71844e+07
M103T93	gamma-Aminobutyric acid	102.956	92.5	3.76683	C4H9NO2	C00334	1.51986e+08	2.36225e+08	1.35314e+08	2.39759e+08
M107T356	o-Cresol	107.049	355.8	13.0781	C7H8O	C01542	65363.6	2.8466e+06	47307.2	2.99621e+06
M115T235	alpha-Ketoisovaleric acid	115.038	235.4	14.9861	C5H8O3	C00141	1.55967e+06	1.37431e+07	1.37238e+06	1.23227e+07
M116T108	L-Valine	116.034	107.8	28.3822	C5H11NO2	C00183	9.53714e+06	6.94384e+06	1.04967e+07	7.59292e+06
M117T31	5-Aminopentanoic acid	116.927	31.4	4.11839	C5H11NO2	C00431	1.69113e+07	1.39999e+08	1.53338e+07	1.75958e+08
M120T617	Phenylacetaldehyde	119.946	616.6	2.54458	C8H8O	C00601	691107	3.54322e+06	716822	4.70563e+06
M120T753	Phenylethylamine	119.946	752.9	1.9017	C8H11N	C05332	1.41508e+06	1.3243e+07	1.45961e+06	7.13776e+06
M121T378	(S)-1-Phenylethanol	121.028	378.1	1.27838	C8H10O	C11348	2.8117e+06	2.45489e+07	2.91572e+06	2.15616e+07
M129T300	Citramalic acid	129.018	299.6	7.05328	C5H8O5	C00815	507649	4.76897e+06	470509	5.82175e+06
M130T98	4-Hydroxyproline	130.05	97.7	5.56708	C5H9NO3	C01157	5.59748e+07	1.25984e+08	5.2449e+07	1.4503e+08
M131T467	(S)-2-Acetolactate	131.034	467.1	7.8147	C5H8O4	C06010	3.69178e+06	1.34043e+07	3.44406e+06	1.43727e+07
M135T422	Hypoxanthine	135.03	421.9	6.10233	C5H4N4O	C00262	3.49868e+06	1.67331e+07	3.27878e+06	2.48805e+07
M136T838	Phenylacetic acid	135.969	837.5	2.75044	C8H8O2	C07086	2.19238e+07	1.27306e+08	2.78712e+07	9.28165e+07
M151T356	Mandelic acid	151.04	355.9	2.14513	C8H8O3	C01984	389349	7.80807e+06	835149	8.10339e+06
M162T401	L-Rhamnono-1,4-lactone	162.055	401.1	12.3417	C6H10O5	C02991	5.86656e+06	8.74623e+06	5.02808e+06	9.93741e+06
M163T431	m-Coumaric acid	163.04	431.5	3.21395	C9H8O3	C12621	4.2728e+06	1.49838e+07	2.7842e+06	1.72818e+07
M163T503	1,5-Anhydro-D-mannitol	163.059	503.4	11.7992	C6H12O5	C16538	1.18676e+06	1.77441e+07	1.23582e+06	8.66989e+06
M164T649	D-beta-Phenylalanine	164.071	649.1	1.97475	C9H11NO2	C20488	609567	3.67612e+06	518032	2.39317e+06
M166T401	Phenyllactate	166.059	400.6	25.8595	C9H10O3	C05607	223828	2.43959e+06	365903	1.95858e+06
M167T82	(2R)-2-Hydroxy-3-(phosphonatooxy)propanoate	166.974	82	2.45547	C3H7O7P	C00197	6.07964e+06	3.60916e+07	4.75705e+06	3.81888e+07
M168T105	1-Methylhistidine	168.077	105.1	6.68738	C7H11N3O2	C01152	3.29568e+06	7.69121e+06	2.15996e+06	6.67925e+06
M177T825	Gulonic acid	177.039	825	2.88071	C6H12O7	C00800	1.13695e+06	2.47015e+07	809928	1.3659e+07
M181T94_2	Mannitol	180.972	94.2	1.25637	C6H14O6	C00392	4.58815e+07	6.61262e+07	4.43866e+07	6.81709e+07
M188T108	Homo-L-arginine	188.103	108.3	5.56051	C7H16N4O2	C01924	2.85255e+06	6.31888e+06	3.35085e+06	7.7543e+06
M191T816	5-Hydroxyindoleacetic acid	191.105	816	6.00172	C10H9NO3	C05635	1.88486e+07	8.81955e+06	2.16934e+07	1.05532e+07
M198T373	Procollagen 5-hydroxy-L-lysine	197.805	372.6	15.8966	C7H13N3O3R2	C01211	3.35984e+07	1.87955e+08	3.53029e+07	2.14463e+08
M203T392	L-Tryptophan	203.082	391.8	0.0914223	C11H12N2O2	C00078	1.0987e+08	1.93743e+08	1.01571e+08	1.78419e+08
M225T101	Carnosine	225.099	100.7	1.23082	C9H14N4O3	C00386	8.21875e+06	1.79342e+07	8.07408e+06	1.90479e+07
M227T745_2	Resveratrol	227.074	745.3	11.8904	C14H12O3	C03582	1.31023e+06	5.96687e+06	1.2305e+06	6.18371e+06
M249T94	gamma-Glutamylcysteine	248.96	93.7	0.106396	C8H14N2O5S	C00669	6.63572e+07	9.48349e+07	7.05602e+07	1.01744e+08
M251T326	Deoxyinosine	251.078	326.3	3.58455	C10H12N4O4	C05512	2.79511e+07	9.56466e+06	3.3719e+07	8.50539e+06
M253T98	Shikimate 3-phosphate	253.008	97.7	16.6951	C7H11O8P	C03175	1.75919e+07	4.12753e+07	1.40637e+07	3.85579e+07
M267T811	Formononetin	267.196	811.1	16.5072	C16H12O4	C00858	4.61371e+06	6.57384e+06	4.36328e+06	6.04371e+06
M285T796	Hexadecanedioate	285.207	796	1.13602	C16H30O4	C19615	2.99589e+06	2.0245e+07	4.74586e+06	2.22355e+07
M341T105	Melibiose	341.108	105.2	0.325589	C12H22O11	C05400	1.87043e+08	5.00322e+08	1.75861e+08	6.85946e+08
M371T797	Deoxycorticosterone acetate	371.064	797.4	3.92636	C23H32O4	C14554	1.29377e+06	6.42197e+06	1.63096e+06	3.89968e+06
M383T331	S-Adenosylhomocysteine	383.112	330.9	4.44666	C14H20N6O5S	C00021	1.01432e+06	4.67661e+06	885159	5.32606e+06
M402T84	CDP	402.012	84.2	1.68154	C9H15N3O11P2	C00112	2.78037e+06	8.06379e+06	2.14987e+06	1.22271e+07
M421T87	Trehalose 6-phosphate	421.073	87.2	5.75672	C12H23O14P	C00689	1.38727e+07	4.48141e+07	7.77637e+06	6.28432e+07
M540T118_1	Adenosine diphosphate ribose	540.049	117.9	8.72144	C15H23N5O14P2	C00301	1.17286e+07	2.29612e+07	1.33552e+07	2.18646e+07
M89T132	Sarcosine	89.0229	132.4	2.86682	C3H7NO2	C00213	1.84432e+07	6.46817e+07	1.46227e+07	1.3153e+08
M89T285	Hydroxypropionic acid	89.023	284.9	15.9291	C3H6O3	C01013	1.13108e+07	1.66924e+08	8.82406e+06	9.21057e+07
Accession	mz	rt	rtmin	H10	H11	H20	H21
M100T119_2	100.04	119.4	2	1.15412e+07	1.0642e+07	2.18368e+07	2.95948e+07
M100T136	100.04	136.1	2.3	8.93063e+06	8.27305e+06	1.72092e+07	1.86627e+07
M100T143	100.04	143.1	2.4	8.03647e+06	7.67822e+06	1.41605e+07	1.6014e+07
M100T229	100.04	229	3.8	8.19534e+06	7.92609e+06	1.43333e+07	1.30966e+07
M100T238	100.04	237.8	4	8.44996e+06	7.57814e+06	1.48472e+07	1.59338e+07
M100T336	99.5322	335.6	5.6	2.7796e+08	2.58453e+08	8.95531e+07	8.71619e+07
M100T367	100.113	366.6	6.1	2.68141e+06	1.96452e+06	1.02957e+07	9.1399e+06
M100T370_1	99.5319	370	6.2	1.25767e+09	2.3505e+09	3.57404e+08	3.85433e+08
M100T445	99.5317	445	7.4	9.91141e+07	1.01939e+08	4.49019e+08	4.83112e+08
M100T534	100.034	533.8	8.9	3.06662e+07	4.13522e+07	8.59613e+06	1.08128e+07
M100T613	100.034	612.9	10.2	3.83614e+07	3.23899e+07	8.68477e+06	9.74752e+06
M100T670	100.076	670.4	11.2	1.78868e+07	2.07694e+07	4.42886e+06	4.03165e+06
M100T69_1	99.5318	69.1	1.2	3.56412e+08	4.1557e+08	5.94391e+07	6.45115e+07
M100T69_2	99.9808	69.3	1.2	3.61307e+07	4.1538e+07	2.50794e+06	1.5689e+06
M100T72_2	100.113	71.6	1.2	8.04247e+06	7.21208e+06	2.56008e+06	2.13473e+06
M100T813	100.015	813.3	13.6	3.58082e+06	3.40065e+06	1.05063e+07	9.26326e+06
M100T839_1	100.04	838.5	14	2.66975e+06	2.51421e+06	5.28914e+06	7.74529e+06
M101T101_1	101.025	101.1	1.7	1.42144e+07	1.21871e+07	1.81158e+06	2.31241e+06
M101T142	101.06	141.6	2.4	3.76721e+07	4.5765e+07	8.04773e+06	8.92019e+06
M101T35	100.53	34.9	0.6	1.94481e+06	2.24841e+06	1.26829e+07	2.09037e+07
M101T380	101.06	380.1	6.3	2.27136e+07	2.33754e+07	5.56394e+06	5.43636e+06
M101T454	101.06	454.2	7.6	2.49017e+07	2.47986e+07	2.57569e+07	2.56673e+07
M101T526	101.06	526	8.8	1.80476e+07	1.77711e+07	2.79167e+07	2.45467e+07
M101T717_1	101.06	717.1	12	5.00756e+06	5.13367e+06	2.44044e+07	1.82422e+07
M101T817	101.072	817.2	13.6	3.34852e+07	2.4353e+07	6.50112e+06	6.63629e+06
M101T831	100.511	831	13.8	6.57063e+07	4.2788e+07	1.00408e+07	1.18321e+07
M102T106	102.129	106.4	1.8	3.08372e+07	4.07952e+07	1.34457e+07	1.68204e+07
M102T140_2	102.129	140.2	2.3	4.2374e+07	4.70045e+07	2.01525e+07	1.84176e+07
M102T33	101.509	32.8	0.5	9.59612e+06	9.23374e+06	1.14041e+07	1.0741e+07
M102T334	102.035	333.6	5.6	1.66982e+08	1.51817e+08	5.01131e+07	4.95143e+07
M102T36_2	102.056	35.6	0.6	3.2782e+06	2.23276e+06	6.68147e+07	8.50642e+07
M102T438	102.034	438.1	7.3	6.25517e+08	7.92108e+08	1.89886e+08	2.03177e+08
M102T460	102.034	460.3	7.7	7.58626e+08	9.36384e+08	3.38229e+09	4.07656e+09
M102T577	101.529	577.4	9.6	1.34674e+07	1.43562e+07	3.39965e+06	3.82953e+06
M102T593	102.064	593	9.9	1.68746e+06	2.149e+06	5.19374e+06	8.55239e+06
M102T669	101.529	669	11.2	1.54481e+07	1.37376e+07	3.61263e+06	3.04373e+06
M103T187	102.971	186.8	3.1	7.42033e+07	6.85053e+07	1.01649e+08	1.13122e+08
M103T207	103.055	207.5	3.5	3.05885e+07	2.97019e+07	1.78783e+07	1.49984e+07
M103T330	102.971	330.4	5.5	9.20371e+06	7.66091e+06	3.21658e+07	4.69627e+07
M103T338	103.055	338.3	5.6	1.64966e+08	1.60132e+08	3.50544e+08	2.90816e+08
M103T450	103.055	449.5	7.5	1.22946e+06	1.27685e+06	780730	663950
M103T567	102.536	567	9.4	2.59478e+07	2.71061e+07	1.05104e+08	1.5741e+08
M103T70	102.971	70.2	1.2	2.56435e+08	3.15171e+08	3.75709e+07	4.68337e+07
M103T71_2	103.124	71.2	1.2	1.94877e+07	2.13947e+07	6.16674e+07	4.22863e+07
M104T106	104.108	105.7	1.8	7.84956e+06	1.46979e+07	5.25481e+07	6.87142e+07
M104T250	104.071	249.5	4.2	4.00158e+06	3.89151e+06	1.33223e+07	1.22183e+07
M104T320	104.071	320.3	5.3	3.5623e+06	3.43683e+06	1.45416e+07	1.80758e+07
M104T519	104.071	518.7	8.6	1.65296e+06	1.95699e+06	6.16138e+06	5.47294e+06
M104T603	104.031	603.5	10.1	3.75316e+07	2.4419e+07	6.74327e+06	7.25143e+06
M104T691	104.031	690.6	11.5	7.94419e+06	6.28627e+06	3.04528e+07	5.16772e+07
M104T706	104.031	706.3	11.8	3.5458e+07	4.19441e+07	1.01323e+07	1.19047e+07
M104T722	104.071	722.3	12	2.63887e+06	2.34957e+06	1.21195e+07	6.76508e+06
M104T746_2	104.071	746.3	12.4	1.39515e+06	895194	5.48684e+06	4.46916e+06
M104T755	104.071	754.8	12.6	1.29026e+06	1.35684e+06	4.90304e+06	5.98866e+06
M104T839	104.108	838.5	14	2.41665e+06	1.04473e+06	1.28898e+07	1.42635e+07
M104T84	104.108	83.7	1.4	1.27234e+09	1.43924e+09	4.2624e+09	3.85048e+09
M104T86	104.072	86.4	1.4	1.7464e+08	1.76478e+08	2.20141e+08	2.22906e+08
M104T94	104.072	93.7	1.6	1.51454e+08	1.32189e+08	2.51649e+07	2.65819e+07
M105T342	105.021	342.5	5.7	1.13393e+07	1.79546e+07	256867	68903.1
M105T373	105.071	373.4	6.2	1.97383e+08	1.81656e+08	1.20734e+08	9.62337e+07
M105T69	104.536	69	1.1	4.89748e+06	4.51223e+06	391172	487813
M105T7	104.93	6.8	0.1	3.59277e+06	3.70938e+06	627987	649476
M106T84_2	106.087	83.7	1.4	7.34959e+06	6.53307e+06	3.66348e+06	3.08603e+06
M107T150	107.019	150.2	2.5	3.6224e+06	2.38054e+06	884007	943289
M107T188	107.05	188.4	3.1	1.97996e+07	1.93959e+07	2.32625e+07	2.35075e+07
M107T338	107.05	338.3	5.6	3.01929e+07	3.44487e+07	7.03438e+07	5.50573e+07
M107T455	107.05	455.3	7.6	6.95534e+06	6.24433e+06	1.13497e+06	1.1494e+06
M107T69_2	106.964	69.1	1.2	5.5459e+06	9.00419e+06	1.8145e+06	1.52837e+06
M108T450	108.081	450.1	7.5	1.94499e+07	1.51145e+07	3.24823e+06	4.11726e+06
M108T457	108.081	456.9	7.6	2.54973e+06	2.63536e+06	1.52049e+07	2.64417e+07
M109T189	109.066	188.9	3.1	4.18603e+06	3.75404e+06	1.64672e+07	2.1959e+07
M109T436	109.077	436.2	7.3	2.43872e+06	2.36146e+06	8.24936e+06	9.17695e+06
M109T767	109.102	766.7	12.8	2.21527e+07	2.86389e+07	5.68161e+06	5.83314e+06
M109T785	109.102	785.4	13.1	1.1858e+07	8.40978e+06	2.38469e+06	2.33562e+06
M110T101	110.072	100.9	1.7	7.81e+06	7.87612e+06	4.77502e+06	4.05304e+06
M110T696	110.02	696.3	11.6	1.27425e+08	1.04348e+08	3.69177e+07	3.9881e+07
M110T82	110.072	82.1	1.4	4.50597e+06	3.7532e+06	1.84856e+07	1.35011e+07
M111T193	110.976	193.3	3.2	1.88867e+07	1.78341e+07	1.00212e+07	9.1376e+06
M111T398	111.04	397.6	6.6	6.44129e+08	6.12834e+08	3.19529e+08	2.92431e+08
M111T5	111.117	4.6	0.1	6.24143e+07	4.63378e+07	1.45876e+07	1.75205e+07
M111T69_1	111.021	68.8	1.1	7.80936e+06	7.77613e+06	4.31875e+07	4.99894e+07
M111T69_3	111.081	68.8	1.1	9.25264e+06	8.14791e+06	2.30988e+07	4.07946e+07
M111T767	111.04	766.6	12.8	9.12718e+08	1.1728e+09	3.77796e+08	4.30601e+08
M111T831_1	110.523	831.3	13.9	2.33609e+06	2.5816e+06	1.12844e+07	1.69912e+07
M111T831_2	111.021	831.2	13.9	2.39943e+09	2.65307e+09	8.2041e+09	1.17019e+10
M112T124	112.052	123.6	2.1	1.42443e+07	9.03269e+06	4.02073e+07	3.81042e+07
M112T137	112.051	137.5	2.3	3.31724e+07	2.83907e+07	1.30346e+08	1.23597e+08
M112T207	112.04	206.8	3.4	1.62843e+07	1.75417e+07	4.21464e+06	4.21035e+06
M112T240	112.04	239.9	4	1.13238e+07	1.00373e+07	1.60275e+06	1.9204e+06
M112T250	112.04	250.4	4.2	1.16565e+07	1.45357e+07	2.42167e+06	2.6087e+06
M112T261	112.04	260.8	4.3	9.95336e+06	9.85407e+06	1.89884e+06	2.10583e+06
M112T286	112.04	286.3	4.8	6.93383e+06	1.11421e+07	1.8184e+06	1.95705e+06
M112T297	112.04	297	5	1.22057e+07	9.35216e+06	2.3869e+06	2.54845e+06
M112T308	112.04	307.8	5.1	1.45812e+07	9.97348e+06	1.91316e+06	1.9641e+06
M112T320	112.04	320.2	5.3	2.48161e+07	2.99357e+07	3.6969e+06	3.84524e+06
M112T342	112.04	342.5	5.7	3.39946e+08	5.31891e+08	2.67248e+06	2.24031e+06
M112T392	112.04	392	6.5	9.53002e+06	9.60955e+06	2.87047e+06	3.41507e+06
M112T538	111.542	537.6	9	1.46616e+07	1.18242e+07	6.10587e+07	7.3572e+07
M112T63_1	111.985	62.6	1	4.60625e+06	2.59698e+06	1.79423e+07	2.82951e+07
M112T637	111.542	637.1	10.6	6.84001e+07	9.39901e+07	2.33974e+07	2.14361e+07
M112T65	112.113	64.5	1.1	7.54444e+07	7.8573e+07	9.5633e+07	9.71144e+07
M112T709	112.038	709.5	11.8	2.117e+07	2.14032e+07	7.25998e+06	7.23524e+06
M112T742_1	112.018	741.8	12.4	1.85496e+08	1.37686e+08	3.67795e+07	3.61534e+07
M112T779	111.985	779.4	13	1.19219e+08	1.08744e+08	1.88707e+07	1.65753e+07
M112T825	111.985	825.2	13.8	2.20808e+08	2.18889e+08	6.73823e+06	1.05398e+07
M112T88	112.051	88.3	1.5	1.57466e+08	1.61257e+08	3.28556e+07	3.11091e+07
M113T126	113.035	125.9	2.1	5.47963e+08	5.05794e+08	7.17904e+08	7.26149e+08
M113T236	113.035	236.2	3.9	1.39692e+07	1.43964e+07	8.00006e+07	8.26081e+07
M113T350	113.035	349.7	5.8	3.76249e+07	3.81002e+07	5.51124e+07	5.64977e+07
M113T394	113.035	394.3	6.6	3.19978e+07	2.94615e+07	4.35969e+07	4.11131e+07
M113T402	113.035	402.1	6.7	3.11322e+07	3.09059e+07	7.67768e+06	8.09527e+06
M113T62	113.072	61.9	1	2.84998e+07	3.03488e+07	4.3037e+06	6.257e+06
M113T691	113.036	690.6	11.5	2.40897e+07	2.1772e+07	4.19859e+07	3.60875e+07
M113T729	113.036	729	12.2	3.40469e+06	3.12735e+06	2.33054e+07	3.21676e+07
M113T92	113.001	91.8	1.5	2.48935e+09	2.1677e+09	4.11755e+09	4.32659e+09
M113T96	113.072	96.1	1.6	2.89572e+07	2.6809e+07	1.35046e+07	1.2599e+07
M114T100	114.092	100.2	1.7	2.28218e+08	2.16371e+08	1.73975e+08	1.58272e+08
M114T126	114.039	125.9	2.1	2.40819e+07	2.19468e+07	3.07053e+07	3.09576e+07
M114T139_2	114.056	138.8	2.3	3.91962e+07	3.89597e+07	4.39165e+07	4.609e+07
M114T165	114.056	165	2.8	4.52333e+07	4.30051e+07	3.84109e+07	3.67383e+07
M114T234	114.067	233.9	3.9	2.83987e+07	2.5303e+07	5.62135e+07	7.18952e+07
M114T236_3	114.092	236	3.9	1.10076e+07	8.54398e+06	2.29128e+07	2.38269e+07
M114T285	113.964	284.7	4.7	2.51406e+07	2.53446e+07	1.14316e+08	1.0946e+08
M114T296	113.964	296.3	4.9	2.25286e+07	2.4026e+07	9.16562e+07	1.29326e+08
M114T328_1	113.964	327.8	5.5	2.30331e+07	2.4593e+07	1.06169e+08	1.69333e+08
M114T359	114.055	358.8	6	1.74895e+07	2.16315e+07	5.05903e+06	5.12966e+06
M114T365_2	114.067	364.9	6.1	8.43731e+06	6.81504e+06	4.40686e+07	2.61049e+07
M114T366	114.055	366.5	6.1	5.55843e+06	3.90201e+06	1.52004e+07	1.97739e+07
M114T405	114.092	405.2	6.8	1.03826e+08	9.47947e+07	2.29261e+07	2.70525e+07
M114T448	114.067	448.3	7.5	7.02635e+06	6.78341e+06	1.76788e+07	2.22458e+07
M114T452	114.092	451.5	7.5	4.76157e+07	3.96384e+07	9.11603e+06	1.04265e+07
M114T464	114.092	463.8	7.7	4.05813e+07	4.62851e+07	1.6447e+08	1.52337e+08
M114T495	113.964	495.3	8.3	1.28185e+07	1.29241e+07	7.10483e+07	5.8678e+07
M114T521	114.092	521	8.7	8.3436e+06	7.49803e+06	5.05006e+07	3.48823e+07
M114T566	113.964	565.7	9.4	4.59961e+07	4.43336e+07	9.75531e+06	1.10596e+07
M114T605	114.092	604.8	10.1	5.9365e+06	5.51748e+06	1.62711e+07	2.17454e+07
M114T651_2	114.092	651.4	10.9	4.00387e+07	2.03417e+07	5.61516e+06	6.04071e+06
M114T654	113.965	653.8	10.9	6.77302e+07	4.27697e+07	1.60651e+07	1.67464e+07
M114T655	114.067	654.8	10.9	3.50882e+07	3.09152e+07	5.70286e+06	5.23134e+06
M114T692	114.092	692.1	11.5	4.17422e+07	4.30668e+07	2.58707e+07	2.77979e+07
M114T730	114.067	730.2	12.2	9.26688e+06	5.38779e+06	3.0627e+07	2.47109e+07
M114T74	114.103	74	1.2	4.37789e+07	5.4116e+07	1.87141e+07	1.70419e+07
M114T788_2	114.092	788.3	13.1	1.82933e+07	1.97386e+07	6.96593e+06	6.09665e+06
M114T791	113.965	791.4	13.2	8.74924e+06	9.8106e+06	4.64775e+07	7.53393e+07
M114T819	113.964	819.2	13.7	6.67328e+06	6.92909e+06	3.67977e+07	2.574e+07
M114T838	114.067	838.5	14	2.30919e+07	2.76222e+07	3.09973e+06	3.51855e+06
M114T84	113.964	83.9	1.4	1.0416e+07	1.19763e+07	1.60966e+06	1.89442e+06
M115T100	115.087	100.3	1.7	4.7002e+06	4.89958e+06	1.33912e+07	1.47327e+07
M115T122	115.051	122	2	7.18464e+07	8.2653e+07	2.0797e+07	2.15975e+07
M115T126	114.519	125.8	2.1	8.96391e+06	7.95236e+06	1.22299e+07	1.30043e+07
M115T139	114.519	138.8	2.3	8.53613e+06	6.99321e+06	1.66891e+07	1.93794e+07
M115T292	115.087	292.2	4.9	2.90335e+06	2.96701e+06	3.53417e+06	3.42707e+06
M115T454	115.055	454.2	7.6	2.03567e+06	1.86358e+06	1.19236e+06	1.31061e+06
M115T74	115.087	73.7	1.2	2.59716e+07	2.43386e+07	4.56568e+07	5.04366e+07
M115T92	115.005	92.2	1.5	1.45154e+07	1.21557e+07	3.15305e+07	2.71583e+07
M116T123	116.071	123.2	2.1	4.47892e+08	5.1004e+08	6.99177e+07	9.06128e+07
M116T161	116.071	160.6	2.7	1.31348e+07	1.1637e+07	4.21923e+07	3.12795e+07
M116T200	116.072	199.5	3.3	9.11952e+06	7.19134e+06	2.46929e+07	2.32077e+07
M116T325	116.071	325.2	5.4	9.10199e+07	9.23278e+07	7.04578e+06	8.15878e+06
M116T337	116.071	337.1	5.6	1.72145e+08	1.82506e+08	6.61036e+06	5.80962e+06
M116T355	116.071	355.1	5.9	8.73365e+07	9.16618e+07	9.1392e+06	1.02404e+07
M116T444	116.072	443.9	7.4	3.5734e+07	4.9948e+07	4.74996e+06	4.89017e+06
M116T581	116.071	581.3	9.7	2.24314e+07	1.63934e+07	5.13773e+06	6.00626e+06
M116T596_1	116.002	596.2	9.9	3.27155e+06	3.52037e+06	1.59338e+07	2.3203e+07
M116T69_2	116.003	69.3	1.2	5.11606e+07	4.50722e+07	4.22397e+06	6.70855e+06
M116T723	116.002	723	12.1	4.0854e+06	4.22475e+06	1.30717e+07	1.42491e+07
M116T74	116.071	73.7	1.2	1.05245e+08	1.13489e+08	1.95845e+08	2.22101e+08
M116T749	116.071	749.2	12.5	2.78451e+06	3.32751e+06	1.2939e+07	9.70118e+06
M116T760	115.965	759.7	12.7	2.84294e+07	2.9308e+07	1.79704e+08	1.45122e+08
M116T84	116.035	84.1	1.4	9.07653e+07	8.48474e+07	4.53629e+07	5.10588e+07
M116T98	116.108	98.4	1.6	1.11416e+07	1.02622e+07	8.20997e+06	7.26063e+06
M117T337	117.056	337.1	5.6	8.31751e+06	9.52147e+06	1.37615e+07	1.56568e+07
M117T342	117.045	342.5	5.7	1.95172e+07	3.25371e+07	1.05502e+06	1.27616e+06
M117T36	117.103	36.3	0.6	1.09841e+06	1.44597e+06	3.44502e+06	5.62989e+06
M117T396	117.058	396.3	6.6	2.97832e+07	2.92351e+07	3.73554e+07	3.70343e+07
M117T42	116.972	42.3	0.7	6.50541e+06	6.14878e+06	2.69039e+07	1.76882e+07
M118T103	118.087	103.2	1.7	3.21943e+09	2.45546e+09	1.01897e+10	8.38761e+09
M118T133_2	118.087	133	2.2	1.60384e+09	1.63821e+09	2.63764e+09	3.42665e+09
M118T147	118.088	147.4	2.5	5.65656e+08	5.81345e+08	6.79529e+07	5.44561e+07
M118T193	117.519	193.4	3.2	3.27977e+07	3.61039e+07	1.76592e+07	2.15102e+07
M118T209	118.087	208.7	3.5	3.48241e+08	3.68103e+08	1.15242e+08	1.59778e+08
M118T338	118.067	338.3	5.6	2.56364e+08	2.15475e+08	4.29219e+08	3.97254e+08
M118T344	118.087	343.9	5.7	4.91889e+07	7.39586e+07	2.17412e+07	2.23008e+07
M118T373	118.066	373.4	6.2	7.84626e+07	7.77133e+07	6.32169e+07	5.76921e+07
M118T396	118.066	396.3	6.6	3.56477e+08	3.6252e+08	4.62268e+08	4.47981e+08
M118T415	118.087	415	6.9	3.57666e+07	3.83362e+07	2.14857e+07	2.31259e+07
M118T421	118.066	420.7	7	2.81613e+07	2.71009e+07	5.26343e+07	5.71355e+07
M118T437_1	118.065	437.3	7.3	3.05873e+07	2.66737e+07	1.74937e+07	1.99221e+07
M118T449	118.065	449.2	7.5	3.05899e+07	3.11652e+07	1.99665e+07	2.23741e+07
M118T45	117.96	45.2	0.8	2.61715e+07	2.25861e+07	6.29114e+06	6.31169e+06
M118T495	118.066	495.4	8.3	1.95344e+07	1.36517e+07	4.16188e+06	4.33235e+06
M118T504	118.065	504.2	8.4	1.7615e+07	1.84698e+07	4.15478e+06	4.35454e+06
M118T628	118.065	628.3	10.5	2.16301e+07	2.04819e+07	4.6533e+06	4.17278e+06
M118T630	118.087	630.4	10.5	1.14895e+07	1.30416e+07	4.1138e+06	4.82318e+06
M118T664	118.066	663.7	11.1	1.91322e+07	2.02433e+07	3.29013e+06	3.76011e+06
M118T679_1	118.066	678.9	11.3	2.50195e+07	3.20592e+07	5.41173e+06	5.78248e+06
M118T70_1	117.991	69.9	1.2	4.2689e+06	4.32156e+06	7.93333e+06	6.40494e+06
M118T727	118.066	727.2	12.1	3.94395e+07	3.18079e+07	7.86713e+06	8.23118e+06
M118T796	117.961	795.6	13.3	4.04022e+06	2.97752e+06	1.9127e+07	1.85117e+07
M118T827	117.961	826.8	13.8	6.98155e+06	7.33676e+06	3.07887e+07	2.87821e+07
M118T89_1	118.053	88.8	1.5	8.23138e+07	8.42747e+07	4.28092e+07	3.87483e+07
M118T89_2	118.086	88.8	1.5	6.62082e+10	6.98771e+10	3.65113e+10	3.74189e+10
M118T89_3	118.121	88.8	1.5	7.12381e+07	7.9896e+07	3.29141e+07	3.99654e+07
M119T197	119.036	196.9	3.3	3.85428e+06	5.41812e+06	3.99943e+07	4.72772e+07
M119T209	119.069	209.2	3.5	4.46297e+06	3.56129e+06	1.29184e+07	1.38242e+07
M119T258	119.086	258	4.3	8.785e+06	8.70832e+06	3.43259e+07	3.89498e+07
M119T286	119.036	286.1	4.8	6.74736e+06	5.3096e+06	1.60357e+06	1.49974e+06
M119T307	119.036	307.3	5.1	1.74304e+06	1.58395e+06	4.21295e+06	4.54828e+06
M119T474_1	119.05	474.4	7.9	2.82608e+06	2.26067e+06	1.27966e+06	1.32566e+06
M119T474_2	119.086	474.1	7.9	2.46518e+06	3.19682e+06	1.56121e+07	1.80397e+07
M119T89	119.09	88.8	1.5	3.74068e+09	3.88318e+09	2.09092e+09	2.11556e+09
M120T265	120.024	265.5	4.4	2.44365e+07	1.99398e+07	1.09585e+08	1.22772e+08
M120T294	120.082	294	4.9	3.36844e+07	3.68336e+07	2.53329e+06	2.37627e+06
M120T326	120.025	325.7	5.4	9.46697e+07	1.04281e+08	1.97544e+08	2.37516e+08
M120T328	120.056	327.9	5.5	2.57469e+07	1.94696e+07	4.92393e+06	4.75044e+06
M120T338	120.081	338.3	5.6	9.37298e+09	8.19453e+09	1.73143e+10	1.50919e+10
M120T343	120.046	343	5.7	4.06147e+07	3.69079e+07	2.77359e+07	2.86097e+07
M120T359	120.081	358.8	6	4.86966e+08	4.86741e+08	1.1519e+08	1.01869e+08
M120T432	120.082	432	7.2	4.1869e+07	4.42781e+07	2.56413e+07	2.06999e+07
M120T552	120.024	552.4	9.2	1.2457e+07	1.25208e+07	5.7425e+07	5.74133e+07
M120T573	120.025	573.1	9.6	9.11896e+06	9.59028e+06	3.76504e+07	4.26206e+07
M120T623	120.025	623.3	10.4	8.22487e+06	7.54306e+06	4.2416e+07	3.58776e+07
M120T68	119.961	68.4	1.1	3.63093e+07	3.13697e+07	5.98266e+06	6.36919e+06
M120T69	119.988	69.2	1.2	1.72067e+07	1.57737e+07	3.65123e+06	2.36734e+06
M120T70	120.045	69.6	1.2	4.18873e+06	7.91926e+06	3.74317e+07	4.77083e+07
M120T89	120.091	88.8	1.5	2.82607e+08	3.05992e+08	1.69947e+08	1.81786e+08
M121T103	121.04	103.3	1.7	4.93315e+06	5.23735e+06	2.21163e+07	2.29261e+07
M121T18	120.901	17.8	0.3	204872	173372	1.8608e+06	952267
M121T180	121.052	179.9	3	1.47866e+07	1.21428e+07	4.08978e+06	4.30001e+06
M121T338_2	121.085	338.3	5.6	8.33379e+08	7.36629e+08	1.52332e+09	1.32764e+09
M121T391	121.085	390.5	6.5	1.56608e+07	1.62031e+07	4.07834e+06	4.16643e+06
M121T436	121.065	436.5	7.3	1.90542e+07	1.73925e+07	3.69921e+06	3.88029e+06
M121T450	121.065	449.6	7.5	1.13954e+08	1.01347e+08	2.71837e+07	2.3554e+07
M121T471	121.065	470.9	7.8	3.26669e+07	2.97141e+07	5.83296e+06	5.84577e+06
M121T482	121.065	482.1	8	1.20769e+07	1.22456e+07	3.1947e+06	3.17795e+06
M121T560	121.065	559.8	9.3	2.30401e+07	1.5049e+07	3.54629e+06	3.35917e+06
M121T70_1	120.981	69.8	1.2	5.51246e+07	7.02616e+07	3.07622e+06	3.5047e+06
M121T711	121.065	710.7	11.8	7.62874e+06	1.21802e+07	2.03017e+06	2.14656e+06
M121T768	121.024	768.1	12.8	5.59704e+06	5.29097e+06	2.00979e+07	2.66806e+07
M122T342	122.024	342.3	5.7	3.24596e+07	5.21828e+07	3.27546e+06	3.0683e+06
M122T373	122.097	373.4	6.2	7.75674e+07	7.08377e+07	4.76849e+07	3.93019e+07
M122T450	122.069	449.8	7.5	9.81759e+06	8.45428e+06	1.33507e+06	1.68788e+06
M122T807	122.098	807.1	13.5	5.38589e+06	6.33452e+06	2.07895e+06	1.99587e+06
M122T83	122.072	82.9	1.4	2.23391e+08	2.50974e+08	1.27254e+08	1.06881e+08
M123T101	123.056	101.2	1.7	7.95976e+08	7.66565e+08	9.1983e+08	8.87484e+08
M123T175	123.092	175.1	2.9	1.14412e+07	1.10802e+07	5.55702e+07	6.03436e+07
M123T545_2	123.055	544.8	9.1	7.4457e+07	6.72722e+07	1.59707e+07	1.8513e+07
M123T551	123.041	550.9	9.2	1.16672e+09	5.81844e+08	1.49988e+08	1.71339e+08
M123T557	123.055	557.2	9.3	1.22101e+08	5.47916e+07	1.30313e+07	1.23749e+07
M123T647	123.04	647.1	10.8	4.19936e+07	4.8163e+07	2.28341e+08	2.10936e+08
M123T667	123.057	667.5	11.1	5.80829e+07	4.37124e+07	9.2914e+06	1.10094e+07
M123T706	123.055	706.5	11.8	4.2016e+07	4.03634e+07	8.56647e+06	9.11105e+06
M123T728_2	123.081	728	12.1	8.12235e+06	8.21824e+06	1.08739e+07	1.13108e+07
M124T333	124.039	332.7	5.5	1.65472e+07	1.74724e+07	6.36064e+07	9.26266e+07
M124T345_1	124.005	345.4	5.8	1.54197e+07	1.97878e+07	3.65669e+07	3.58518e+07
M124T345_3	124.076	345	5.8	2.20983e+06	2.1622e+06	6.81114e+06	7.62266e+06
M124T84	124.088	83.7	1.4	1.24964e+07	1.17712e+07	8.33482e+06	6.99453e+06
M125T22	125.06	22.5	0.4	2.3043e+06	3.24124e+06	6.58114e+06	6.87858e+06
M125T342	125.023	342.3	5.7	1.66993e+07	1.56538e+07	2.34495e+06	3.69255e+06
M125T35	125.055	35.1	0.6	4.02027e+06	4.11171e+06	7.63937e+06	9.66306e+06
M125T359	125.108	358.9	6	3.00545e+06	3.89597e+06	1.25453e+07	8.38102e+06
M125T608	125.038	607.7	10.1	5.04749e+07	3.11432e+07	6.5582e+06	8.28755e+06
M125T653	125.038	652.9	10.9	3.89119e+07	3.8817e+07	1.21849e+07	1.24982e+07
M125T729	125.038	729.3	12.2	7.53765e+06	7.59203e+06	3.64718e+07	4.06418e+07
M125T91	125.06	91.3	1.5	1.16333e+06	2.32733e+06	8.42047e+06	9.44954e+06
M126T11	126.055	11.5	0.2	1.03939e+07	1.44896e+07	2.39899e+06	2.52852e+06
M126T138	126.056	138.2	2.3	5.52312e+07	3.14398e+07	8.37984e+06	5.49672e+06
M126T172	126.056	171.5	2.9	5.72401e+07	6.1609e+07	4.19592e+07	4.10738e+07
M126T194	126.055	193.7	3.2	2.4062e+07	5.17248e+07	4.90416e+06	5.30265e+06
M126T20	126.055	20.2	0.3	3.19764e+06	3.20381e+06	526492	616834
M126T211_1	125.987	210.8	3.5	3.14027e+08	1.99662e+08	7.59996e+07	8.94984e+07
M126T328	125.987	328.1	5.5	5.30517e+08	6.20449e+08	2.11362e+08	2.24804e+08
M126T341	126.055	340.7	5.7	4.77153e+07	4.61437e+07	4.09091e+07	4.19582e+07
M126T450_2	126.055	449.5	7.5	2.34354e+07	3.26055e+07	6.46916e+06	6.71954e+06
M126T490_1	125.985	489.7	8.2	1.61474e+08	1.43546e+08	5.94553e+08	1.1696e+09
M126T68_1	125.987	68	1.1	1.0969e+09	1.39031e+09	4.08867e+08	4.53193e+08
M127T102	127.087	102.1	1.7	5.34067e+07	4.35492e+07	4.52541e+06	4.90909e+06
M127T139	127.087	138.8	2.3	2.65321e+07	3.0368e+07	3.85833e+06	3.68628e+06
M127T315	127.05	314.7	5.2	2.04399e+07	1.46517e+07	3.42952e+06	3.50238e+06
M127T338	127.051	338.3	5.6	6.01704e+07	6.33697e+07	1.68643e+08	1.9501e+08
M127T368	127.04	367.8	6.1	3.09501e+07	2.94484e+07	6.3414e+06	7.68636e+06
M127T652	127.039	651.6	10.9	3.60227e+06	3.64617e+06	1.3349e+07	1.32705e+07
M127T68	126.972	67.9	1.1	5.84559e+06	7.45927e+06	1.78595e+07	1.54513e+07
M127T69	126.99	69.3	1.2	3.38832e+07	4.41965e+07	6.32379e+06	5.10562e+06
M127T97	127.087	96.9	1.6	1.33802e+07	1.30251e+07	2.57385e+07	2.41928e+07
M128T103	128.107	103.3	1.7	2.58432e+08	2.41609e+08	4.15008e+08	3.62302e+08
M128T126	128.107	125.8	2.1	1.55444e+08	1.43242e+08	2.25942e+08	2.01447e+08
M128T337	128.054	336.9	5.6	5.24965e+06	4.62041e+06	8.93888e+06	1.08104e+07
M128T354_1	128.108	354.3	5.9	1.19416e+07	1.25946e+07	3.65866e+07	4.01665e+07
M128T383	128.107	383.2	6.4	1.3314e+07	1.44511e+07	1.03048e+07	1.0569e+07
M128T386	128.071	386.5	6.4	2.43394e+07	1.34395e+07	2.93731e+06	3.26433e+06
M128T501	128.108	501.3	8.4	8.61804e+06	7.46828e+06	3.36906e+06	3.41453e+06
M128T537	128.071	537.3	9	1.33658e+07	1.39233e+07	3.82243e+06	3.80912e+06
M128T548	128.071	548.1	9.1	1.12445e+07	1.08959e+07	1.47281e+07	1.43644e+07
M128T659	127.539	658.7	11	544668	472624	3.70266e+06	4.43964e+06
M128T70_3	128.056	69.5	1.2	6.39996e+06	7.99303e+06	974379	999782
M128T72_2	128.071	72.3	1.2	4.24659e+07	4.07971e+07	2.77273e+07	2.61178e+07
M129T193_1	128.987	193	3.2	3.36878e+07	3.35153e+07	1.97814e+07	2.02875e+07
M129T199	129.103	198.8	3.3	5.35501e+07	5.17733e+07	1.79523e+07	1.7888e+07
M129T319	129.055	318.8	5.3	4.61409e+06	4.79082e+06	2.28875e+07	2.12142e+07
M129T334	129.022	334	5.6	805495	1.184e+06	4.8836e+06	5.36563e+06
M129T364	129.055	363.6	6.1	2.09949e+07	2.19293e+07	5.12189e+06	6.63785e+06
M129T38	129.075	38	0.6	8.64097e+06	1.17666e+07	2.33932e+06	2.07308e+06
M129T420	129.055	419.9	7	1.36682e+07	1.49861e+07	2.06653e+07	2.35562e+07
M129T484	129.055	484.5	8.1	3.3292e+06	3.18268e+06	1.25235e+07	1.72112e+07
M129T520	129.055	520.4	8.7	7.90766e+07	7.57894e+07	8.58187e+06	1.37476e+07
M129T532	129.055	532.5	8.9	3.55922e+06	3.27148e+06	2.31949e+07	1.38917e+07
M129T66	129.139	65.6	1.1	1.23402e+08	1.27596e+08	1.56053e+08	1.5469e+08
M129T72	128.951	72.1	1.2	2.24313e+07	2.64998e+07	1.0712e+07	1.08786e+07
M129T73	129.103	73.4	1.2	2.03536e+07	2.29282e+07	1.18526e+07	1.30669e+07
M129T748	129.092	747.7	12.5	1.85696e+07	1.83034e+07	1.96136e+07	1.98423e+07
M129T752	129.055	752.1	12.5	1.18019e+07	1.018e+07	4.63526e+07	5.90484e+07
M129T763	129.055	763	12.7	1.4437e+07	1.06067e+07	3.03136e+06	3.13456e+06
M129T784	129.055	783.9	13.1	1.10242e+07	8.11352e+06	2.05222e+06	2.37427e+06
M129T824_1	128.951	823.6	13.7	4.00543e+06	3.71277e+06	2.07761e+07	1.65168e+07
M130T137	130.087	137.4	2.3	1.19753e+08	1.23113e+08	6.55084e+07	5.03496e+07
M130T138	130.05	138.1	2.3	7.22712e+07	5.75478e+07	2.19857e+07	1.90298e+07
M130T331	130.008	331.2	5.5	7.93412e+07	9.53167e+07	2.07522e+07	2.42518e+07
M130T431	130.16	431.2	7.2	1.35155e+08	1.32439e+08	1.74467e+08	1.60882e+08
M130T475	130.066	474.8	7.9	2.27823e+07	2.12259e+07	1.32804e+07	1.08595e+07
M130T536	130.065	535.8	8.9	1.493e+07	1.40328e+07	2.31517e+06	2.24394e+06
M130T633	130.009	633.2	10.6	1.78729e+07	1.71925e+07	1.55666e+08	7.87242e+07
M130T68	129.595	67.5	1.1	1.17077e+07	1.17937e+07	768862	585066
M130T711	130.065	711	11.8	6.80484e+06	1.08044e+07	2.58509e+06	2.90782e+06
M130T729	130.065	728.8	12.1	1.1523e+07	1.4306e+07	2.23922e+06	1.93945e+06
M130T749	130.065	749	12.5	6.02194e+06	6.197e+06	1.56635e+06	1.68468e+06
M131T100	131.118	100.2	1.7	5.31622e+08	4.72964e+08	3.66071e+08	3.32154e+08
M131T118	130.982	117.7	2	5.84129e+06	5.65841e+06	4.45972e+06	4.59458e+06
M131T137	131.09	137.3	2.3	8.0016e+06	1.02868e+07	3.05809e+06	2.16381e+06
M131T194	131.02	193.7	3.2	3.2072e+06	4.37185e+06	7.8337e+06	9.31789e+06
M131T338	131.05	338.3	5.6	9.34447e+07	9.08485e+07	2.08003e+08	1.70857e+08
M131T344	130.508	343.8	5.7	4.35345e+07	4.57413e+07	772167	451987
M131T431	131.163	430.6	7.2	1.11285e+07	1.12473e+07	1.42717e+07	1.32247e+07
M131T599	131.069	599	10	1.39714e+07	1.43251e+07	509655	597086
M131T74_2	131.13	74.2	1.2	1.67001e+08	1.95735e+08	7.29186e+07	6.01393e+07
M132T141	132.066	140.9	2.3	2.47359e+07	3.14859e+07	4.50957e+06	4.38531e+06
M132T196	132.102	195.8	3.3	2.46337e+09	2.12871e+09	4.77795e+09	4.6049e+09
M132T197	132.063	197.1	3.3	6.21089e+08	5.08004e+08	3.86777e+06	3.50124e+06
M132T218_2	132.102	217.7	3.6	4.48406e+09	3.98126e+09	7.97831e+09	7.58581e+09
M132T281	132.101	281.2	4.7	1.91669e+07	1.75954e+07	4.52762e+07	3.79979e+07
M132T317	132.066	316.6	5.3	7.02285e+06	6.74421e+06	2.23667e+07	2.73217e+07
M132T321	132.102	320.9	5.3	5.53671e+06	4.69682e+06	4.95686e+07	2.76883e+07
M132T333	132.102	332.7	5.5	6.41057e+06	5.41888e+06	2.58987e+07	2.57687e+07
M132T338	132.053	338.1	5.6	7.36118e+06	6.57634e+06	1.92529e+07	1.75842e+07
M132T345	132.102	345.4	5.8	9.36848e+07	1.02433e+08	4.36225e+07	3.1403e+07
M132T394	132.082	394.3	6.6	5.17664e+07	4.91099e+07	8.10542e+07	7.3751e+07
M132T402	132.103	402.1	6.7	2.55529e+07	2.34221e+07	3.5279e+07	3.34385e+07
M132T451	132.102	451.3	7.5	3.79406e+07	3.71832e+07	2.4147e+07	2.14724e+07
M132T462	132.102	461.6	7.7	3.83606e+07	3.66265e+07	2.7318e+07	2.86121e+07
M132T827_1	132.036	826.7	13.8	5.50937e+06	5.31256e+06	1.70498e+07	2.70935e+07
M132T838_2	132.102	838.4	14	1.35084e+07	1.37766e+07	1.90351e+06	1.81921e+06
M132T85	132.065	85.2	1.4	9.98312e+08	8.97373e+08	5.34914e+08	5.94656e+08
M132T95	132.102	94.6	1.6	6.24354e+08	6.16716e+08	8.25024e+08	7.6875e+08
M133T101	133.05	101.2	1.7	1.72925e+07	1.06952e+07	4.84814e+06	4.71806e+06
M133T158	133.098	157.7	2.6	5.41601e+06	5.14196e+06	3.49676e+06	3.71693e+06
M133T174	132.524	174.1	2.9	1.20776e+07	9.81983e+06	5.04624e+06	5.30797e+06
M133T196	133.106	195.8	3.3	1.6563e+08	1.27055e+08	3.22039e+08	3.11603e+08
M133T218	133.106	217.7	3.6	3.01196e+08	2.65762e+08	5.34531e+08	5.04227e+08
M133T252	133.034	252.1	4.2	2.02331e+06	2.32237e+06	4.77376e+06	3.83395e+06
M133T333	133.032	333	5.6	1.16116e+06	1.30343e+06	247646	268175
M133T344	133.01	343.7	5.7	1.18814e+08	1.42326e+08	340224	204509
M133T361	133.106	361.3	6	7.34193e+06	8.67376e+06	812473	1.06946e+06
M133T74	133.097	74.2	1.2	5.37626e+07	6.08179e+07	1.17737e+08	1.2631e+08
M133T830_2	133.033	829.8	13.8	7.44829e+06	6.12037e+06	1.71901e+06	2.04759e+06
M134T100	134.028	99.8	1.7	2.5317e+08	2.46228e+08	1.05689e+09	1.25253e+09
M134T140	134.036	140.3	2.3	4.34464e+07	4.12174e+07	6.13097e+07	5.39257e+07
M134T196	134.107	196.1	3.3	1.11108e+07	9.5068e+06	2.19944e+07	1.96442e+07
M134T219	134.107	219.1	3.7	1.99251e+07	2.09889e+07	3.49257e+07	3.66261e+07
M134T69	134.013	69.1	1.2	3.69117e+06	4.17506e+06	1.07231e+06	1.26993e+06
M134T74	134.101	74.2	1.2	2.21341e+06	2.49791e+06	6.62451e+06	6.44431e+06
M135T100	135.031	99.8	1.7	1.24056e+07	1.25034e+07	4.63773e+07	5.73888e+07
M135T101	135.092	100.9	1.7	2.51103e+07	2.22447e+07	6.24144e+06	7.36503e+06
M135T164	135.031	164.3	2.7	1.67758e+07	1.59946e+07	2.03191e+07	1.91319e+07
M135T29_2	135.117	29.4	0.5	1.52157e+06	1.56244e+06	8.62352e+06	7.99693e+06
M135T342	135.056	342.5	5.7	2.46862e+07	3.67551e+07	1.36456e+06	1.49504e+06
M135T503	135.092	502.7	8.4	844052	761123	7.09206e+06	1.43703e+07
M135T805	135.081	805.4	13.4	5.57164e+06	7.91374e+06	1.89208e+06	2.52202e+06
M135T84	135.049	83.9	1.4	1.34294e+07	1.73754e+07	1.68086e+06	1.90217e+06
M136T100	136.023	99.8	1.7	8.36335e+06	7.87355e+06	4.50719e+07	5.10726e+07
M136T101_1	136.062	101.2	1.7	1.6782e+08	1.75639e+08	5.26164e+07	6.37304e+07
M136T136	136.062	136.3	2.3	1.18377e+08	1.31126e+08	6.4519e+07	6.92851e+07
M136T193	136.062	193.1	3.2	2.24858e+07	1.84839e+07	1.90603e+08	2.3673e+08
M136T228	136.063	227.8	3.8	3.03025e+07	2.95298e+07	7.46273e+06	7.40782e+06
M136T309	136.062	308.5	5.1	2.54328e+07	3.21279e+07	5.9964e+06	6.24021e+06
M136T313	136.076	313.1	5.2	3.46632e+07	3.5417e+07	6.03307e+06	6.14875e+06
M136T385	136.062	384.7	6.4	2.06302e+07	3.05136e+07	4.39659e+06	5.06692e+06
M136T438	136.076	438.1	7.3	2.16692e+07	1.94066e+07	6.36595e+06	5.67109e+06
M136T474	136.076	473.6	7.9	1.04705e+07	1.0036e+07	4.52893e+06	4.86084e+06
M136T761	136.062	760.8	12.7	1.38484e+07	1.58917e+07	3.49881e+06	3.2622e+06
M136T824	136.062	824.2	13.7	9.0302e+06	9.64861e+06	3.47703e+06	3.27115e+06
M137T142	137.108	141.6	2.4	1.19793e+07	1.05035e+07	2.18123e+07	2.21612e+07
M137T286	137.045	285.5	4.8	9.52627e+08	8.50516e+08	4.05104e+08	4.23615e+08
M137T307	137.045	307.3	5.1	1.9472e+08	1.60006e+08	5.7134e+08	6.59322e+08
M137T673	137.046	673.4	11.2	2.03294e+06	2.01866e+06	1.07596e+07	8.96801e+06
M137T736	137.046	736.2	12.3	2.85662e+06	2.77299e+06	1.16765e+07	1.38876e+07
M137T757	137.046	757.3	12.6	2.95686e+06	2.65225e+06	1.23062e+07	9.55271e+06
M137T788	137.046	788.2	13.1	2.38068e+07	2.28345e+07	1.51721e+07	1.31841e+07
M138T188	138.082	188.4	3.1	6.83278e+06	6.42518e+06	8.6717e+06	8.34056e+06
M138T340	138.056	340.1	5.7	2.50021e+08	2.74439e+08	2.0637e+08	2.08674e+08
M138T441	138.056	440.7	7.3	4.24689e+07	3.70024e+07	6.00352e+07	6.40884e+07
M138T450	138.092	449.8	7.5	1.68396e+07	1.44028e+07	4.93779e+06	4.45567e+06
M138T551	137.988	550.9	9.2	2.14593e+07	2.26511e+07	5.99945e+06	6.66131e+06
M138T577	138.055	577.2	9.6	3.87915e+06	2.796e+06	7.08235e+06	8.65079e+06
M138T60	137.971	60.3	1	2.33243e+06	3.10846e+06	8.11242e+06	7.4898e+06
M138T66	137.988	66.4	1.1	6.6652e+06	3.72898e+06	1.95754e+07	2.32654e+07
M138T70	137.971	69.9	1.2	1.40008e+07	1.90121e+07	1.62077e+06	3.18845e+06
M139T103	139.05	103.2	1.7	8.41898e+07	5.72983e+07	2.31119e+08	2.60599e+08
M139T125	139.05	125.1	2.1	8.78751e+06	7.5546e+06	1.10457e+08	1.28408e+08
M139T341	139.059	340.7	5.7	1.82854e+07	1.80082e+07	1.52083e+07	1.57474e+07
M139T372	139.087	372.5	6.2	5.71631e+06	4.93268e+06	1.01527e+07	8.35107e+06
M139T391	139.087	391.2	6.5	4.59876e+06	4.52268e+06	5.69076e+06	6.01318e+06
M139T73	139.098	73	1.2	1.33562e+07	1.16523e+07	5.58426e+06	3.85252e+06
M139T748	138.997	748.3	12.5	7.78088e+06	7.44067e+06	5.98496e+07	7.60113e+07
M139T767	139.112	766.7	12.8	5.45573e+06	5.71279e+06	1.3428e+06	1.09129e+06
M139T781	139.112	780.9	13	9.82703e+06	7.18906e+06	1.36805e+06	1.30384e+06
M140T101	140.082	100.9	1.7	2.8585e+07	2.45554e+07	3.7913e+07	3.69982e+07
M140T103	140.054	103.2	1.7	3.93988e+06	3.10334e+06	1.63116e+07	1.75645e+07
M140T111	140.069	111.4	1.9	5.13683e+07	3.4527e+07	1.56317e+07	1.51891e+07
M140T137	140.082	137.3	2.3	7.07953e+06	7.36257e+06	8.6503e+06	8.91915e+06
M140T139_2	140.054	138.8	2.3	3.61391e+06	5.24978e+06	1.47077e+07	1.86156e+07
M140T146	140.069	146	2.4	4.91417e+07	5.74775e+07	2.78885e+07	3.16011e+07
M140T204	139.982	203.6	3.4	2.00251e+07	1.87197e+07	7.75342e+06	9.40899e+06
M140T207	140.082	207.5	3.5	1.43845e+07	1.31571e+07	8.33444e+07	7.27519e+07
M140T263	140.082	262.5	4.4	5.52465e+07	4.00867e+07	2.9539e+08	2.7888e+08
M140T342	140.035	342.5	5.7	1.55402e+08	2.29497e+08	6.12309e+06	6.21642e+06
M140T411	140.002	411.3	6.9	1.78229e+06	1.99668e+06	5.23141e+06	6.1551e+06
M140T71	140.107	70.6	1.2	3.89944e+06	2.62694e+06	7.45671e+06	8.22295e+06
M140T86	140.011	86.4	1.4	7.08484e+07	6.43804e+07	1.08354e+08	1.3274e+08
M140T88	140.07	88.4	1.5	8.2188e+07	1.00127e+08	5.01951e+07	5.60674e+07
M141T125	141.055	125.4	2.1	8.07179e+06	8.49399e+06	2.54315e+07	1.74791e+07
M141T200	141.103	200.1	3.3	7.84217e+06	9.27685e+06	4.05055e+06	2.88625e+06
M141T207	141.086	207.3	3.5	2.90711e+06	2.50125e+06	4.7807e+06	4.26665e+06
M141T263	141.086	263.1	4.4	3.15323e+06	2.49998e+06	1.96787e+07	1.88436e+07
M141T342	141.038	342.5	5.7	9.60018e+06	1.54313e+07	995708	841245
M141T573	141.051	573	9.6	1.357e+07	1.46238e+07	5.42057e+07	6.04677e+07
M141T657	141.051	656.6	10.9	4.21004e+07	4.22656e+07	1.08519e+07	1.01464e+07
M141T791	140.991	791.3	13.2	3.11303e+07	3.83992e+07	7.83773e+06	8.42017e+06
M141T96	140.995	95.6	1.6	2.16486e+07	3.46463e+07	1.01147e+06	729395
M142T139	142.087	138.8	2.3	1.90228e+07	1.99602e+07	3.14414e+06	3.41882e+06
M142T165	141.959	164.7	2.7	4.43047e+07	9.98462e+07	1.06444e+07	1.01992e+07
M142T175	142.018	174.5	2.9	2.65154e+06	2.22789e+06	1.26852e+07	1.37582e+07
M142T315	142.123	314.6	5.2	5.38135e+06	4.62425e+06	1.6714e+07	1.53693e+07
M142T344	142.016	343.9	5.7	1.19383e+08	1.30501e+08	6.49773e+06	5.81712e+06
M142T420	141.542	419.9	7	98663.1	200560	1.09548e+06	968777
M143T197	143.126	196.5	3.3	4.62929e+06	4.24655e+06	9.66141e+06	8.04019e+06
M143T348	143.118	348.4	5.8	6.59518e+07	6.58936e+07	1.68789e+06	1.88896e+06
M143T361	143.118	361.3	6	6.40848e+07	6.85506e+07	1.68967e+06	1.76175e+06
M143T69_1	142.977	68.9	1.1	4.46757e+07	3.72407e+07	8.39787e+06	9.98446e+06
M143T97_2	143.082	97.2	1.6	2.67582e+07	2.62984e+07	3.04857e+07	3.29627e+07
M144T109	144.049	109.4	1.8	1.87075e+07	1.96956e+07	2.43908e+07	2.73854e+07
M144T338	144.081	338.3	5.6	2.61027e+07	2.34758e+07	4.53754e+07	3.99701e+07
M144T367	143.997	366.6	6.1	3.23839e+07	3.00748e+07	1.05818e+08	1.74064e+08
M144T372	143.998	372.5	6.2	6.5852e+08	8.09177e+08	1.19747e+08	1.13164e+08
M144T38	144.11	38	0.6	2.10283e+07	2.11648e+07	4.41145e+07	5.14259e+07
M144T394	144.082	394.3	6.6	1.07934e+08	9.39165e+07	1.58528e+08	1.57147e+08
M144T399	143.997	399.1	6.7	1.80636e+07	2.09531e+07	1.1819e+08	1.04461e+08
M144T46	143.96	46.4	0.8	1.30736e+07	1.59965e+07	4.66478e+07	4.29791e+07
M144T460	144.081	460	7.7	2.70695e+07	2.75505e+07	1.85981e+07	1.62105e+07
M144T562	143.997	562.3	9.4	1.06552e+08	1.61729e+08	3.43082e+07	3.64187e+07
M144T573	143.552	572.6	9.5	566474	731491	1.96797e+06	1.76258e+06
M144T604	144.081	604.2	10.1	2.27586e+07	2.70666e+07	6.91292e+06	5.49908e+06
M144T63	144.074	62.8	1	2.82226e+06	2.20415e+06	983538	893226
M144T662	144.074	661.6	11	6.3408e+06	6.76543e+06	2.37767e+06	1.61964e+06
M144T69_2	144.473	68.9	1.1	5.33305e+06	5.63667e+06	189210	300231
M144T796	143.981	795.6	13.3	3.94811e+07	2.52554e+07	8.8492e+06	8.10845e+06
M144T83	144.048	83	1.4	1.27797e+08	1.45521e+08	7.69424e+07	6.39523e+07
M144T96	144.065	95.9	1.6	2.83727e+08	2.51919e+08	6.78246e+08	6.85303e+08
M144T99	144.102	99.4	1.7	7.1789e+08	7.15879e+08	7.61912e+08	7.547e+08
M145T103	145.133	103.3	1.7	2.16816e+09	2.08538e+09	3.50277e+09	3.06419e+09
M145T126	145.134	125.8	2.1	1.14387e+09	1.06644e+09	1.8001e+09	1.59799e+09
M145T172	145.098	172.3	2.9	4.40768e+06	2.80371e+06	2.262e+07	1.9626e+07
M145T345_2	145.02	344.6	5.7	1.22034e+07	1.15232e+07	5.50773e+06	5.89495e+06
M145T69	145.001	69.1	1.2	2.55831e+07	2.33605e+07	1.74505e+07	1.50263e+07
M145T74	145.098	73.5	1.2	1.18405e+07	1.35503e+07	2.74319e+06	2.84408e+06
M145T768	144.983	767.8	12.8	6.87404e+07	5.55016e+07	1.42325e+07	2.31555e+07
M145T92	145.05	92.2	1.5	1.0509e+08	1.0843e+08	7.04848e+07	7.06083e+07
M145T97	145.062	96.8	1.6	3.24042e+07	3.05726e+07	4.5846e+07	4.56533e+07
M146T103	146.137	103.3	1.7	1.60309e+08	1.62549e+08	2.67684e+08	2.3525e+08
M146T137	146.093	137.4	2.3	1.67391e+07	1.5529e+07	8.8594e+07	6.12082e+07
M146T14	146.154	14.1	0.2	219649	237300	762729	1.18338e+06
M146T145	146.166	144.5	2.4	1.59567e+06	1.39871e+06	7.58619e+06	1.59066e+07
M146T166	146.129	166.2	2.8	6.28257e+06	7.00856e+06	1.79629e+06	1.50227e+06
M146T20	146.154	19.5	0.3	139991	110012	519073	970576
M146T212	146.061	212.2	3.5	2.10844e+07	2.03253e+07	1.39731e+06	3.48964e+06
M146T253	146.061	252.6	4.2	2.54634e+07	2.54905e+07	1.44937e+06	1.24241e+06
M146T305	146.118	305.5	5.1	3.6483e+07	3.25743e+07	2.05209e+06	1.64569e+06
M146T354	146.118	354.3	5.9	2.39042e+07	2.14513e+07	9.2946e+07	1.04356e+08
M146T394	146.061	394.3	6.6	2.18307e+08	2.05327e+08	3.45838e+08	3.34978e+08
M146T422	146.062	421.6	7	1.17855e+07	1.19876e+07	1.64012e+06	1.56561e+06
M146T46_1	146.03	45.9	0.8	1.74798e+07	1.88485e+07	3.13753e+07	3.08069e+07
M146T492	146.06	491.6	8.2	1.3182e+07	6.39547e+06	1.068e+06	960261
M146T583	146.061	582.7	9.7	5.03482e+07	4.60097e+07	1.89042e+07	1.54055e+07
M146T599	146.06	599.2	10	1.43463e+07	1.26748e+07	8.40941e+06	7.35326e+06
M146T65	145.955	65	1.1	2.68246e+06	3.11378e+06	5.94197e+06	8.59823e+06
M146T66	146.166	66.2	1.1	4.99422e+08	5.32616e+08	6.23547e+08	6.29286e+08
M146T69	145.993	69.1	1.2	3.71538e+06	4.56533e+06	1.84267e+07	1.33267e+07
M147T101	147.113	101.2	1.7	2.60636e+07	3.1972e+07	2.97498e+06	2.41229e+06
M147T142	147.077	141.7	2.4	1.44601e+07	1.32203e+07	3.18273e+06	2.72159e+06
M147T194	146.997	194	3.2	1.95427e+07	2.11038e+07	1.09749e+07	1.11097e+07
M147T205	147.077	204.6	3.4	1.32517e+07	1.34313e+07	1.14941e+07	1.09484e+07
M147T394	147.064	394.3	6.6	1.91705e+07	1.99112e+07	3.45449e+07	3.25653e+07
M147T48	146.962	47.6	0.8	2.14542e+06	1.85869e+06	1.07405e+07	8.72472e+06
M147T582	147.064	582.1	9.7	4.0926e+06	3.39056e+06	654041	693695
M148T101	148.043	101.4	1.7	6.89607e+06	5.66147e+06	1.60944e+07	1.44741e+07
M148T140	148.061	140.2	2.3	4.13097e+07	4.56059e+07	9.20215e+06	8.63456e+06
M148T285	148.076	284.7	4.7	4.54352e+06	5.0786e+06	1.47739e+06	1.37771e+06
M148T471	148.019	471	7.8	2.38699e+07	2.3237e+07	6.60111e+06	7.61417e+06
M148T519	148.076	518.9	8.6	4.28528e+06	4.83628e+06	1.01983e+06	1.02223e+06
M148T75	148.117	74.7	1.2	1.49387e+07	1.40214e+07	3.52327e+06	3.44901e+06
M149T338	149.061	338.3	5.6	1.3738e+08	1.23867e+08	2.98679e+08	2.40213e+08
M149T36_1	149.035	36.4	0.6	3.81524e+06	3.9933e+06	1.31355e+07	1.45649e+07
M149T499	149.024	499.2	8.3	6.77483e+07	6.56083e+07	4.92975e+07	5.27416e+07
M149T551	149.024	550.9	9.2	3.24844e+07	3.63433e+07	8.7703e+06	7.97171e+06
M149T599	148.54	599	10	1.52279e+06	1.43403e+06	204966	260527
M149T655	149.024	654.5	10.9	8.7634e+06	1.00803e+07	4.50693e+07	2.7354e+07
M149T659	148.554	658.8	11	1.18317e+06	1.02495e+06	4.37715e+06	5.94042e+06
M149T741	149.024	740.9	12.3	8.65423e+07	8.86037e+07	1.15758e+08	1.18128e+08
M149T759	149.025	759.2	12.7	6.17693e+07	8.89978e+07	1.19077e+07	1.49617e+07
M149T82	149.012	81.6	1.4	2.13113e+07	2.39328e+07	8.72691e+06	9.52546e+06
M150T101	150.078	101.1	1.7	2.3811e+07	2.03687e+07	6.14367e+06	9.34926e+06
M150T172_1	149.536	172	2.9	1.63239e+06	1.79544e+06	675127	753939
M150T172_2	150.078	171.5	2.9	9.01968e+06	7.74592e+06	1.93164e+07	2.00854e+07
M150T219	150.058	219	3.6	1.31936e+07	3.69619e+07	1.50503e+06	1.84049e+06
M150T334_2	150.058	334.1	5.6	1.35808e+07	1.43482e+07	2.76769e+07	2.44181e+07
M150T342	150.019	342.5	5.7	1.73014e+07	2.50585e+07	1.19422e+06	1.4491e+06
M150T71	149.954	70.7	1.2	5.03428e+07	4.16753e+07	1.71921e+07	1.84757e+07
M151T150	151.036	150.4	2.5	7.71871e+06	8.27591e+06	3.36562e+07	4.6383e+07
M151T184	151.036	183.9	3.1	1.0099e+07	9.16612e+06	3.18925e+07	5.20206e+07
M151T351	151.087	351.3	5.9	6.65149e+06	5.5984e+06	1.75465e+07	1.49859e+07
M151T373	151.036	372.5	6.2	1.99567e+07	1.94887e+07	7.81256e+07	1.0064e+08
M151T511	151.036	511.4	8.5	5.35605e+07	1.07109e+08	1.57618e+07	1.67389e+07
M151T774	151.035	773.9	12.9	4.52735e+07	3.02062e+07	8.64731e+06	9.84424e+06
M152T158	152.032	157.7	2.6	5.28779e+06	4.08726e+06	1.41709e+06	1.09589e+06
M152T193	152.002	193.3	3.2	1.21541e+07	1.22624e+07	6.32428e+06	7.03638e+06
M152T202	152.057	201.7	3.4	2.45113e+06	2.52933e+06	4.84729e+07	2.61556e+07
M152T305	152.058	304.6	5.1	5.28121e+07	5.30193e+07	5.7775e+08	4.42651e+08
M152T34	151.938	34.3	0.6	3.20155e+06	6.01955e+06	1.04808e+06	834972
M152T52	152.037	51.7	0.9	5.07834e+06	4.83991e+06	1.05395e+06	961423
M152T69	152.111	69	1.1	9.46704e+06	9.21821e+06	1.53562e+06	2.03642e+06
M153T101_3	153.103	101	1.7	7.57241e+06	7.54879e+06	5.95081e+07	5.71028e+07
M153T285	153.041	285.3	4.8	6.4598e+06	5.21385e+06	2.29305e+06	2.56411e+06
M153T286	153.061	285.7	4.8	1.44969e+07	1.20925e+07	2.94701e+06	2.9478e+06
M153T303_2	153.06	302.7	5	2.04482e+06	1.8116e+06	2.73095e+07	2.3223e+07
M153T319	153.041	318.7	5.3	1.37055e+08	1.27902e+08	7.27154e+07	5.18734e+07
M153T48	153.478	48.1	0.8	3.37151e+06	2.63066e+06	402704	422664
M153T54	153.033	53.9	0.9	6.07974e+06	4.30472e+06	1.32063e+06	1.2789e+06
M153T75	152.948	75.2	1.3	7.72626e+06	7.24374e+06	4.27441e+06	3.29959e+06
M154T145	154.05	144.6	2.4	6.02835e+07	4.48572e+07	2.27318e+07	2.07442e+07
M154T193	154.036	193	3.2	1.07023e+07	1.09905e+07	4.88969e+06	5.95776e+06
M154T209	154.05	209	3.5	1.35834e+06	1.24449e+06	3.90456e+06	6.88295e+06
M154T229	154.098	229.3	3.8	1.5371e+06	1.21688e+06	2.8026e+06	2.83321e+06
M154T344	153.524	343.7	5.7	5.5136e+07	6.62641e+07	219488	217220
M154T362	154.098	362.1	6	1.30826e+06	1.06711e+06	5.39251e+06	4.80354e+06
M154T72	153.949	71.7	1.2	1.90884e+07	1.58519e+07	1.81157e+06	1.51726e+06
M154T818	153.994	817.6	13.6	4.74894e+06	5.33579e+06	2.41691e+07	2.68771e+07
M154T82	154.134	82.4	1.4	3.5463e+08	3.80376e+08	6.44698e+08	5.784e+08
M155T139	155.082	139.5	2.3	9.45602e+07	1.06997e+08	5.28755e+06	5.07127e+06
M155T163	155.029	163.4	2.7	8.28604e+06	8.21756e+06	9.38718e+06	9.07413e+06
M155T226	154.942	226.4	3.8	2.65042e+07	1.99715e+07	6.75043e+06	7.71119e+06
M155T41	154.908	40.9	0.7	1.8931e+06	2.19286e+06	7.68936e+06	5.63495e+06
M155T58	154.933	58.1	1	6.57078e+06	6.7757e+06	1.51718e+07	1.61168e+07
M155T622	154.989	622	10.4	3.17975e+07	3.3629e+07	1.11204e+08	1.73027e+08
M155T675	154.989	675.4	11.3	1.50319e+08	1.23523e+08	4.12657e+07	4.6332e+07
M155T752	154.989	752	12.5	2.13119e+08	1.78225e+08	1.1148e+09	2.26831e+09
M155T76	155.08	75.7	1.3	1.55822e+07	1.62411e+07	3.23235e+07	3.5467e+07
M156T101	156.077	100.9	1.7	1.27588e+07	1.37981e+07	8.52504e+06	8.80794e+06
M156T420	156.139	420	7	8.15578e+07	6.99838e+07	1.13506e+07	8.2075e+06
M156T494	156.139	494.4	8.2	668219	730979	1.62123e+06	2.05931e+06
M156T617	156.175	616.6	10.3	8.20729e+06	7.14881e+06	1.97027e+06	1.99175e+06
M156T67	155.975	66.7	1.1	8.22267e+06	1.21293e+07	2.87741e+06	3.83675e+06
M156T774	155.995	773.8	12.9	1.38925e+06	1.89948e+06	1.08468e+07	8.47425e+06
M157T139	157.134	138.8	2.3	4.87399e+06	3.73428e+06	1.33187e+06	780027
M157T158	157.099	157.7	2.6	9.38721e+06	1.19153e+07	1.7986e+06	1.70253e+06
M157T19	157.087	19.3	0.3	1.21544e+06	1.25532e+06	277287	354370
M157T194	156.982	193.8	3.2	7.60211e+07	6.6967e+07	3.75732e+07	3.50462e+07
M157T199	157.098	199	3.3	1.11148e+07	1.14661e+07	4.14669e+06	4.85365e+06
M157T24	157.102	24.3	0.4	1.48088e+06	1.10197e+06	4.26209e+06	3.14187e+06
M157T25	157.087	24.8	0.4	2.12254e+06	1.75494e+06	397087	534848
M157T343	157.134	343.2	5.7	1.16898e+07	1.83425e+07	670077	710350
M157T362	157.134	362.1	6	7.79786e+06	1.03161e+07	1.39049e+06	1.53232e+06
M157T374	157.085	374.3	6.2	1.61916e+06	1.71775e+06	7.07101e+06	9.76332e+06
M157T420	157.142	420	7	8.28796e+06	5.91661e+06	450440	876638
M157T451	157.064	451.2	7.5	2.12392e+06	2.66675e+06	606003	746041
M157T462	157.063	461.8	7.7	3.40042e+06	2.62729e+06	506753	448407
M158T100	158.082	100.2	1.7	2.37524e+07	2.8095e+07	5.58694e+06	5.32285e+06
M158T288	158.118	287.6	4.8	1.54841e+06	1.62922e+06	6.83255e+06	7.1487e+06
M158T325	157.556	325.3	5.4	445368	420054	2.16933e+06	1.24623e+06
M158T34_2	158.082	34.3	0.6	5.73015e+06	7.44213e+06	1.65677e+06	1.23727e+06
M158T363	158.082	363.4	6.1	2.73521e+07	2.43902e+07	2.78703e+06	2.6954e+06
M158T434	158.118	434.3	7.2	4.69105e+06	5.45988e+06	999989	1.01508e+06
M159T156	159.096	156.2	2.6	8.45541e+06	7.68592e+06	2.50386e+06	2.04877e+06
M159T194	159.014	193.7	3.2	1.83142e+06	3.39323e+06	1.56779e+07	1.78918e+07
M159T218	159.077	218	3.6	1.08471e+07	1.26585e+07	4.80351e+06	3.91231e+06
M159T245	158.961	245.1	4.1	1.91883e+07	1.78887e+07	7.92548e+07	9.24335e+07
M159T288	159.029	287.6	4.8	8.16425e+06	7.337e+06	4.4422e+06	4.06985e+06
M159T307	159.029	307.3	5.1	2.03662e+07	1.69517e+07	1.03675e+07	1.08341e+07
M159T323	159.114	322.9	5.4	8.59817e+06	9.99062e+06	1.94138e+06	1.83808e+06
M159T357	158.962	357.3	6	1.35175e+07	1.16752e+07	8.11601e+07	6.58575e+07
M159T371	158.962	371.1	6.2	1.90657e+08	2.15353e+08	8.06442e+07	5.06619e+07
M159T388	158.962	388	6.5	1.56542e+07	1.35705e+07	7.40288e+07	5.80575e+07
M159T394	159.092	394.3	6.6	7.93207e+07	7.06482e+07	1.18923e+08	1.12758e+08
M159T40	159.018	39.6	0.7	5.11363e+07	4.24253e+07	3.13733e+06	2.03771e+06
M159T473	158.963	472.5	7.9	5.59943e+07	5.78463e+07	1.19703e+07	1.26811e+07
M159T584	158.962	584.1	9.7	1.63906e+08	1.38921e+08	6.22847e+07	8.08769e+07
M159T633	158.962	633.2	10.6	4.58179e+07	5.0423e+07	8.93914e+07	8.89097e+07
M159T78	158.964	78.4	1.3	5.68698e+08	5.51774e+08	6.33934e+08	6.55517e+08
M160T175	160.109	174.6	2.9	1.73485e+07	1.64365e+07	7.87874e+06	5.07537e+06
M160T222	160.027	221.9	3.7	9.78165e+06	1.13081e+07	1.55643e+07	1.58457e+07
M160T273	160.109	273	4.6	1.14257e+07	1.20502e+07	2.38484e+06	2.71217e+06
M160T353	160.098	352.8	5.9	8.6458e+06	8.33012e+06	2.25974e+07	1.96915e+07
M160T394_1	160.076	394.3	6.6	1.6025e+07	1.74975e+07	2.66837e+07	2.56171e+07
M160T64	159.969	63.6	1.1	3.4284e+07	3.12478e+07	1.5116e+08	1.37018e+08
M160T72	159.969	71.7	1.2	8.38667e+07	8.23567e+07	1.00795e+07	1.20988e+07
M160T83	159.971	82.6	1.4	4.20916e+06	4.40518e+06	2.25538e+06	2.56547e+06
M161T152	161.093	151.8	2.5	1.544e+07	2.21987e+07	2.92919e+06	1.82314e+06
M161T372	160.988	371.7	6.2	1.2752e+08	1.41715e+08	4.23352e+07	6.41965e+07
M161T377	161.093	377	6.3	2.55895e+06	2.81498e+06	639211	963537
M161T540	160.989	540.3	9	8.50652e+06	8.07614e+06	3.22903e+07	5.27468e+07
M161T632	160.986	632.4	10.5	3.00329e+07	3.24083e+07	8.03482e+06	8.82792e+06
M161T654	160.987	653.8	10.9	1.96028e+07	2.05027e+07	5.21665e+06	5.53007e+06
M161T94	161.093	93.7	1.6	3.44097e+07	3.50128e+07	4.29719e+06	3.44756e+06
M162T131	162.051	131.5	2.2	6.37756e+06	7.05565e+06	1.48809e+06	1.1512e+06
M162T238	161.971	238.3	4	3.43099e+06	3.10005e+06	8.52968e+06	1.30803e+07
M162T276	161.97	275.8	4.6	4.50309e+06	3.86138e+06	9.76575e+06	1.38366e+07
M162T343	161.987	343	5.7	1.24654e+07	1.60698e+07	2.40636e+06	3.24593e+06
M162T375	162.056	375.4	6.3	4.80393e+06	5.01292e+06	548231	432125
M162T516	162.055	516.4	8.6	7.38633e+06	5.35118e+06	476670	545038
M162T589	161.558	589.4	9.8	7.83937e+06	8.4074e+06	1.23799e+07	1.07085e+07
M162T604	162.092	604.2	10.1	1.2104e+07	1.07084e+07	4.19714e+06	3.21206e+06
M162T69	162.008	69	1.1	1.26916e+08	8.21794e+07	1.0786e+07	5.10416e+06
M162T96	162.077	95.9	1.6	4.98161e+08	4.31157e+08	1.22679e+09	1.18807e+09
M163T342	163.051	342.5	5.7	8.01164e+07	1.22405e+08	894167	841312
M163T362	163.124	362.1	6	8.85314e+06	8.43412e+06	1.46541e+07	1.28484e+07
M163T530	163.039	529.8	8.8	2.66556e+06	2.22086e+06	1.62024e+07	9.99046e+06
M163T69	163.021	69.2	1.2	1.93555e+06	1.81938e+06	6.49267e+06	5.2627e+06
M163T70	162.593	70.5	1.2	2.09332e+06	3.32718e+06	674176	565697
M163T78	163.046	77.7	1.3	549679	411178	5.11614e+06	3.37656e+06
M163T92	163.061	92.2	1.5	4.8563e+07	5.06748e+07	3.21262e+07	3.21109e+07
M163T96	163.08	95.9	1.6	2.98765e+07	2.47622e+07	8.15197e+07	7.39959e+07
M164T196	164.057	196	3.3	4.89488e+08	5.09865e+08	1.50471e+08	1.82726e+08
M164T256	164.053	256.4	4.3	4.28947e+06	4.13113e+06	2.67906e+06	2.95254e+06
M164T327	164.072	326.7	5.4	6.29478e+06	8.88784e+06	3.37289e+06	2.6311e+06
M164T342	164.054	342.4	5.7	5.64222e+06	8.06814e+06	2.30209e+06	2.17939e+06
M165T186	165.103	186.4	3.1	2.58739e+06	2.49761e+06	3.83788e+08	3.44598e+08
M165T196	165.066	196.1	3.3	3.85927e+07	4.20117e+07	9.64428e+07	1.10193e+08
M165T232	165.041	232.4	3.9	9.31169e+07	9.76351e+07	1.20543e+08	1.12557e+08
M165T315	165.097	314.6	5.2	3.7531e+06	3.22576e+06	1.23062e+06	1.25273e+06
M165T345	165.032	345.2	5.8	8.29828e+06	1.64419e+07	461720	612099
M165T69	164.986	68.9	1.1	2.13991e+07	1.74937e+07	940847	929477
M165T807	165.128	807.3	13.5	1.078e+07	1.0425e+07	1.54261e+07	1.50982e+07
M166T174	166.018	174	2.9	5.56713e+06	5.36339e+06	2.7052e+06	2.55021e+06
M166T338_1	166.085	338.3	5.6	4.72369e+09	4.40091e+09	9.97192e+09	8.14649e+09
M166T391	166.087	391	6.5	8.81705e+07	1.04881e+08	4.46551e+06	4.42805e+06
M166T422	166.087	421.7	7	1.26978e+07	1.28602e+07	1.92638e+07	1.78807e+07
M166T433	166.087	433.5	7.2	1.60054e+07	1.53718e+07	4.44918e+06	3.83993e+06
M166T587	166.064	587	9.8	3.40967e+06	3.34755e+06	1.50614e+07	1.18796e+07
M166T673	166.097	673.1	11.2	5.70874e+06	6.01962e+06	2.15647e+06	2.49597e+06
M166T693	166.097	693.3	11.6	1.02942e+07	9.5066e+06	3.17723e+06	3.91088e+06
M166T741	166.065	740.9	12.3	2.31428e+06	2.50285e+06	1.05536e+07	9.87461e+06
M166T830	166.097	829.7	13.8	1.9623e+07	1.65305e+07	4.01252e+06	4.75346e+06
M166T838_2	166.098	838.5	14	1.40884e+07	1.1806e+07	3.40479e+07	3.21961e+07
M166T89	166.054	88.8	1.5	4.28721e+07	3.37125e+07	2.06561e+07	1.67756e+07
M167T101	167.093	101.2	1.7	2.381e+07	2.06823e+07	1.40774e+07	1.35141e+07
M167T233	167.057	232.9	3.9	1.27087e+07	1.14631e+07	1.60742e+07	1.72864e+07
M167T286	167.082	286.1	4.8	1.19579e+07	9.10926e+06	1.70772e+06	1.82694e+06
M167T311	167.082	310.9	5.2	7.8582e+06	7.56877e+06	5.80691e+06	6.01362e+06
M167T333	167.057	332.5	5.5	1.67365e+07	1.87622e+07	6.57753e+06	5.04194e+06
M167T338	167.09	338.3	5.6	4.52838e+08	4.28589e+08	9.81597e+08	7.78715e+08
M167T35_2	167.013	35	0.6	2.0213e+08	1.91512e+08	4.77468e+07	5.24317e+07
M167T389	167.014	389.3	6.5	6.70521e+07	5.51166e+07	2.94711e+08	2.72021e+08
M167T428	167.082	427.5	7.1	1.43283e+07	1.32131e+07	1.68116e+07	1.67544e+07
M167T464	167.011	464.4	7.7	1.27565e+08	1.15195e+08	5.77576e+08	4.94407e+08
M167T641	167.013	640.5	10.7	4.50348e+08	6.79666e+08	1.76745e+08	1.84658e+08
M167T686	167.012	686.3	11.4	7.83757e+08	5.96478e+08	1.49402e+08	1.66335e+08
M167T69_1	167.013	69.1	1.2	2.00559e+08	2.3917e+08	1.09728e+07	1.33571e+07
M167T69_2	167.489	69.3	1.2	3.39513e+06	7.03187e+06	252775	433233
M168T341	168.066	340.7	5.7	6.67784e+07	7.61273e+07	4.85059e+07	5.1428e+07
M168T342_2	168.03	342.4	5.7	6.66056e+09	1.01453e+10	1.24576e+07	2.02977e+06
M168T354	168.1	354.4	5.9	2.21864e+06	4.67182e+06	2.04431e+07	2.25517e+07
M168T368	168.017	368.4	6.1	2.54457e+08	2.24307e+08	9.04709e+06	1.03058e+07
M168T38	168.066	38.1	0.6	2.37454e+06	2.90994e+06	8.41562e+06	1.30769e+07
M168T533_2	168.102	533.1	8.9	1.28528e+07	7.91289e+06	3.30613e+07	2.85749e+07
M168T647	168.018	647	10.8	3.32335e+07	2.91311e+07	4.37427e+07	4.96468e+07
M168T654	168.066	654.3	10.9	5.36695e+06	4.49301e+06	1.41437e+06	1.32596e+06
M168T707	167.594	707.2	11.8	4.39924e+06	4.1262e+06	3.56325e+06	3.66954e+06
M168T71_1	167.964	70.7	1.2	2.32545e+07	1.99767e+07	7.15754e+06	9.3256e+06
M168T806	168	806	13.4	1.86716e+08	1.70679e+08	3.56744e+07	4.42428e+07
M168T816	168	816.3	13.6	8.51231e+06	7.33363e+06	4.13705e+07	2.41372e+07
M168T96	168.066	95.5	1.6	1.73678e+07	1.41274e+07	4.43689e+07	4.59902e+07
M169T128	169.036	128.5	2.1	8.0051e+06	6.64307e+06	4.93261e+07	3.87424e+07
M169T141	169.036	141	2.4	4.41164e+07	3.30486e+07	3.00032e+08	2.56675e+08
M169T342_1	169.032	342.5	5.7	5.1309e+08	7.9503e+08	814528	1.43287e+06
M169T377	169.097	376.9	6.3	1.26858e+07	1.31142e+07	3.30915e+06	2.70587e+06
M169T682	169.076	681.9	11.4	3.30445e+07	2.84979e+07	9.40286e+06	1.13716e+07
M169T740	169.047	739.8	12.3	1.8261e+06	1.41292e+06	6.01827e+06	7.07639e+06
M170T172	170.066	171.5	2.9	9.41602e+06	1.29738e+07	4.44096e+06	4.71063e+06
M170T194	170.013	193.7	3.2	1.05125e+07	9.64737e+06	6.94689e+06	7.78537e+06
M170T277	170.075	277.3	4.6	6.77624e+07	6.29607e+07	2.45779e+07	2.11733e+07
M170T342_1	170.034	342.5	5.7	5.03822e+07	7.80669e+07	2.52752e+06	2.72743e+06
M170T388	170.028	387.6	6.5	3.08708e+06	3.01841e+06	2.10128e+06	2.02232e+06
M170T394	170.061	394.3	6.6	4.01864e+07	3.62242e+07	6.28813e+07	6.03344e+07
M170T562	169.559	561.9	9.4	628791	515491	2.62472e+06	3.23469e+06
M170T592	169.977	591.7	9.9	5.51405e+07	5.74237e+07	1.32432e+07	1.52368e+07
M170T71	169.961	70.7	1.2	1.37472e+07	1.16488e+07	4.61958e+06	5.80643e+06
M170T830	170.097	829.7	13.8	5.43909e+07	5.37769e+07	6.79589e+07	7.29626e+07
M170T86	170.043	86.4	1.4	9.40729e+07	1.01794e+08	1.37677e+08	1.55639e+08
M171T101_1	171.052	101.4	1.7	9.87849e+06	7.60991e+06	2.96652e+06	2.47793e+06
M171T34_2	170.982	33.8	0.6	6.06933e+06	6.51269e+06	4.93499e+06	4.83328e+06
M171T348	171.114	348.4	5.8	1.30249e+07	1.30603e+07	1.6756e+06	1.87204e+06
M171T363	171.114	363.4	6.1	1.67252e+07	1.86872e+07	5.81493e+06	4.10805e+06
M171T670	171.15	670.3	11.2	1.00881e+07	6.64563e+06	1.69152e+06	2.13194e+06
M171T693	171.092	693.4	11.6	9.42294e+06	9.33675e+06	1.08575e+07	1.07098e+07
M171T70	171.006	70.5	1.2	4.25433e+06	4.9913e+06	1.22566e+06	1.07812e+06
M171T753	171.149	753.4	12.6	1.95828e+07	1.90246e+07	5.04946e+06	5.62495e+06
M171T778	171.149	778	13	6.71642e+06	4.99059e+06	2.13039e+06	2.03303e+06
M171T82	171.15	81.6	1.4	1.99192e+07	2.32737e+07	1.78117e+06	1.52043e+06
M171T97	171.077	96.8	1.6	5.25249e+07	5.52761e+07	4.3452e+06	3.70932e+06
M172T113	172.019	112.9	1.9	1.60403e+06	1.74709e+06	6.05429e+06	6.16934e+06
M172T175	172.061	174.6	2.9	4.69754e+07	4.30886e+07	2.21223e+07	1.99281e+07
M172T246	172.145	246	4.1	2.15831e+06	1.70567e+06	835260	844681
M172T261	171.54	261	4.3	274733	369331	3.24236e+06	3.82775e+06
M172T278	172.071	278.1	4.6	2.24174e+06	2.34955e+06	649938	770038
M172T457_1	172.007	456.9	7.6	4.51629e+06	4.59457e+06	9.22441e+06	9.37502e+06
M172T779	171.993	779.4	13	2.98758e+06	2.34639e+06	1.62304e+07	1.29195e+07
M172T85	172.061	85.2	1.4	4.46006e+07	2.38064e+07	1.94646e+08	1.82482e+08
M173T102_1	173.057	102.2	1.7	8.16416e+06	6.29593e+06	2.10363e+07	2.37474e+07
M173T137	173.093	137.4	2.3	5.49675e+07	7.05321e+07	2.62269e+07	3.16407e+07
M173T150	173.093	150.4	2.5	1.95166e+07	1.31649e+07	2.35201e+06	2.43333e+06
M173T155	173.14	154.7	2.6	1.75893e+07	2.23888e+07	1.01273e+06	2.63108e+06
M173T218	173.044	217.5	3.6	4.18029e+06	4.10669e+06	8.67939e+06	7.29015e+06
M173T304	173.08	304.3	5.1	1.88255e+07	1.62025e+07	3.3125e+07	2.80972e+07
M173T329	173.094	328.9	5.5	4.51665e+07	5.28068e+07	1.79529e+06	1.85605e+06
M173T330	173.166	329.9	5.5	2.90728e+07	2.21908e+07	3.28421e+06	2.17068e+06
M173T332	173.129	332	5.5	2.02788e+07	2.54312e+07	4.39948e+06	3.6944e+06
M173T348	173.13	348.4	5.8	1.07479e+07	1.39544e+07	3.61844e+06	3.02329e+06
M173T359	173.131	359	6	1.96113e+06	2.04783e+06	7.43475e+06	6.98908e+06
M173T52	172.944	51.9	0.9	7.22954e+06	6.11069e+06	2.30537e+06	2.5844e+06
M174T101_2	174.088	101.5	1.7	3.20009e+07	3.00512e+07	4.93849e+06	6.95408e+06
M174T101_3	174.1	101.2	1.7	8.63473e+06	6.86974e+06	2.78813e+06	2.8806e+06
M174T123	174.088	122.5	2	7.68195e+06	6.26396e+06	1.62416e+06	1.86034e+06
M174T420	174.149	419.9	7	3.42418e+08	2.79725e+08	1.03435e+07	8.07758e+06
M174T449	174.023	449.2	7.5	3.0314e+06	2.43473e+06	1.8507e+07	1.73924e+07
M175T100	175.108	100.2	1.7	1.25762e+08	1.31731e+08	1.50687e+08	1.55864e+08
M175T139	175.12	138.8	2.3	2.5145e+07	2.88877e+07	1.41523e+06	1.48297e+06
M175T146	175.109	146	2.4	7.54026e+07	6.52058e+07	976574	752636
M175T193	174.992	193.3	3.2	1.70861e+08	1.56803e+08	9.29526e+07	8.74115e+07
M175T199	175.108	198.7	3.3	1.24893e+08	1.1407e+08	4.23682e+07	4.078e+07
M175T317	175.019	317.3	5.3	979048	1.07616e+06	3.92e+06	2.41281e+06
M175T322	175.12	322.3	5.4	8.32716e+06	1.63896e+07	1.52097e+06	1.42674e+06
M175T420	175.153	420	7	2.46395e+07	1.59162e+07	3.01254e+06	2.31841e+06
M175T450	175.109	449.9	7.5	4.52676e+06	4.05831e+06	1.28853e+06	1.13829e+06
M175T65	174.957	65	1.1	5.49529e+06	3.82757e+06	1.61401e+07	1.87706e+07
M175T747	174.602	747.2	12.5	1.17541e+08	1.14356e+08	1.32086e+08	1.40896e+08
M175T794	174.993	794.2	13.2	6.09777e+06	5.88342e+06	6.63222e+06	6.74648e+06
M176T101	176.104	101.2	1.7	6.61099e+07	6.49533e+07	3.568e+07	2.56529e+07
M176T115	175.982	114.6	1.9	4.07448e+06	3.81918e+06	1.03231e+06	1.07944e+06
M176T218	176.066	217.7	3.6	7.91864e+06	8.22762e+06	1.20999e+07	1.51929e+07
M176T328	176.096	328.1	5.5	3.03357e+06	3.46311e+06	2.56069e+07	2.18585e+07
M176T537	176.071	537.5	9	6.10106e+06	5.15845e+06	3.72424e+06	3.32381e+06
M176T68	176.494	67.8	1.1	7.08577e+06	1.03134e+07	543686	731305
M176T80	175.942	79.6	1.3	2.37835e+06	2.85336e+06	468017	745133
M177T127	177.088	127.2	2.1	9.16752e+06	1.07712e+07	978554	1.03055e+06
M177T137	177.008	137.3	2.3	1.15057e+07	1.07394e+07	4.886e+06	4.87416e+06
M177T194	177.052	194.3	3.2	3.61629e+06	4.21166e+06	1.22931e+06	1.29848e+06
M177T390	177.103	389.9	6.5	2.47168e+07	2.87612e+07	863686	498692
M177T48	177.008	47.8	0.8	7.59315e+06	7.06648e+06	1.89074e+07	2.07559e+07
M177T577	177.092	576.9	9.6	941420	818126	3.45638e+06	3.15272e+06
M177T599	177.074	599	10	1.13393e+07	1.05276e+07	1.46163e+06	1.71371e+06
M177T76	177.063	76.2	1.3	6.59736e+07	8.04467e+07	1.28025e+08	1.40211e+08
M177T773	176.954	772.6	12.9	7.97477e+06	1.12534e+07	1.91856e+06	2.2988e+06
M177T83	176.993	83.4	1.4	6.0642e+06	6.72853e+06	2.78181e+07	1.92562e+07
M177T91	177.088	91.2	1.5	2.34954e+07	3.15737e+07	2.46763e+06	3.11832e+06
M178T474	178.087	473.6	7.9	7.66969e+06	6.79655e+06	626699	646971
M179T101	179.082	101.1	1.7	5.49223e+06	5.66364e+06	1.31204e+06	918864
M179T193	179.014	193	3.2	1.78265e+07	1.71344e+07	8.29259e+06	6.75929e+06
M179T322	179.129	322.3	5.4	1.96035e+07	2.06573e+07	750640	779798
M179T69	178.998	69.1	1.2	1.16237e+07	1.24116e+07	1.06979e+06	1.50276e+06
M179T803	179.155	802.9	13.4	650350	550233	1.91855e+07	2.36818e+07
M179T93	179.005	93.4	1.6	1.49687e+08	1.45841e+08	1.003e+08	9.89197e+07
M180T347	180.103	346.9	5.8	8.94379e+06	7.54296e+06	3.69644e+06	3.57581e+06
M180T374	180.066	374.1	6.2	5.92749e+06	5.24533e+06	9.90963e+06	8.63245e+06
M180T450	180.103	449.8	7.5	1.13852e+08	1.01993e+08	1.60088e+07	1.04235e+07
M180T46	179.982	45.5	0.8	1.93874e+06	1.6368e+06	4.92009e+06	5.23529e+06
M180T94	180.009	93.7	1.6	7.19939e+06	6.00721e+06	2.29377e+06	2.37418e+06
M181T164	181.02	164.2	2.7	3.53525e+07	3.47391e+07	3.9135e+07	3.76676e+07
M181T178	180.54	178.2	3	3.26859e+06	3.10008e+06	519817	468143
M181T310	181.061	310.5	5.2	6.0542e+06	6.1234e+06	2.19305e+06	2.79759e+06
M181T340	181.098	339.7	5.7	9.50234e+06	7.88817e+06	1.86152e+06	1.61342e+06
M181T70	180.96	69.8	1.2	2.75235e+06	3.62282e+06	636841	590888
M182T188_1	182.017	188.4	3.1	1.84417e+06	2.04491e+06	2.67731e+06	2.5626e+06
M182T194	182.03	194.4	3.2	2.0398e+07	1.83075e+07	9.03898e+06	1.14719e+07
M182T342	182.011	342.5	5.7	9.97084e+06	1.75926e+07	274619	306270
M182T411	182.082	410.7	6.8	9.00185e+06	1.06516e+07	2.3767e+06	1.95984e+06
M182T439	182.082	438.7	7.3	1.01886e+07	8.41625e+06	898762	962248
M182T474_1	182.046	474.4	7.9	9.13642e+06	1.26928e+07	1.53433e+06	1.63431e+06
M182T474_2	182.082	474	7.9	1.07254e+07	8.95256e+06	1.94119e+06	1.68756e+06
M182T488	182.13	488.4	8.1	7.48748e+06	6.4963e+06	2.93802e+07	2.39482e+07
M183T101	183.114	100.9	1.7	2.55289e+07	2.06697e+07	4.77623e+07	4.53226e+07
M183T191	183.114	190.8	3.2	4.09821e+06	8.57193e+06	5.31016e+07	5.69268e+07
M183T199	183.114	199.3	3.3	5.6348e+06	5.91321e+06	6.78173e+06	6.87688e+06
M183T214	183.114	214	3.6	2.79704e+07	3.86754e+07	1.57726e+06	1.81157e+06
M183T319	183.074	318.6	5.3	5.70937e+06	5.83015e+06	1.46808e+06	1.58134e+06
M183T343	183.114	343.2	5.7	5.9069e+06	6.02196e+06	1.48563e+06	1.04037e+06
M183T368	183.114	367.8	6.1	6.24954e+06	5.85283e+06	1.34531e+06	1.48711e+06
M183T475	183.093	474.8	7.9	5.4101e+08	5.38341e+08	2.92859e+08	2.80454e+08
M183T606	183.08	606.5	10.1	1.08181e+07	1.11687e+07	2.41792e+07	2.58481e+07
M184T174	184.029	174.1	2.9	1.56199e+07	1.45463e+07	9.08655e+06	8.63356e+06
M184T309	184.098	309	5.2	2.69457e+06	2.6836e+06	4.05672e+06	3.74435e+06
M184T349	183.993	348.7	5.8	5.24157e+06	5.00413e+06	4.24191e+07	9.1209e+07
M184T356	184.043	355.9	5.9	1.51246e+06	1.33256e+06	1.09916e+07	1.17346e+07
M184T475	184.096	474.8	7.9	7.11744e+07	6.60792e+07	3.69102e+07	3.42824e+07
M184T512	184.17	511.5	8.5	5.33077e+07	3.67441e+07	3.68698e+06	2.37324e+06
M184T538	183.57	537.6	9	5.75274e+06	4.71732e+06	1.23369e+06	871206
M184T605	184.006	604.9	10.1	1.1997e+08	1.50934e+08	3.68199e+07	4.02487e+07
M184T659	184.002	658.6	11	6.86676e+08	9.22745e+08	1.70827e+08	1.97932e+08
M184T676	184.005	676	11.3	4.12055e+07	4.6654e+07	2.16281e+08	1.73597e+08
M184T777	184.001	776.7	12.9	3.19849e+07	2.80892e+07	1.20821e+07	1.42114e+07
M184T97	184.059	96.5	1.6	1.10354e+07	9.29892e+06	3.8471e+07	3.56258e+07
M185T101	185.093	101	1.7	1.16828e+07	1.11677e+07	1.3526e+07	1.40006e+07
M185T149	185.093	148.9	2.5	1.14956e+07	2.3568e+07	2.63288e+06	2.32256e+06
M185T383	185.129	383.4	6.4	1.48678e+07	1.46768e+07	8.82396e+06	7.4505e+06
M185T487	185.072	486.8	8.1	1.17384e+07	1.05888e+07	4.52402e+06	4.28907e+06
M185T491	185.088	491	8.2	2.375e+06	2.44064e+06	1.37967e+06	1.45217e+06
M185T609	185.071	609.4	10.2	1.94369e+07	1.73714e+07	4.95678e+06	4.49389e+06
M185T71	184.986	70.7	1.2	5.31478e+06	4.66278e+06	3.15209e+07	2.94182e+07
M185T745	184.986	745.3	12.4	4.58117e+07	3.15666e+07	1.56797e+07	1.4811e+07
M186T139	186.113	138.8	2.3	3.07287e+07	1.80531e+07	7.97917e+07	8.63902e+07
M186T196	186.039	195.7	3.3	6.22766e+07	6.32493e+07	2.29978e+07	3.04311e+07
M186T319	186.077	319	5.3	2.23754e+07	2.19899e+07	2.62918e+07	2.62271e+07
M186T33	185.989	33.4	0.6	6.08807e+06	6.04318e+06	4.75704e+06	4.89069e+06
M186T341	186.077	340.7	5.7	2.27049e+08	2.31364e+08	1.69094e+08	1.70925e+08
M186T384	186.113	384.1	6.4	2.38023e+06	2.43301e+06	1.62974e+06	1.32396e+06
M186T495	186.113	494.5	8.2	718912	760454	2.53921e+06	2.77607e+06
M186T594	186.222	594.4	9.9	1.21658e+06	1.29984e+06	5.34089e+06	4.95895e+06
M186T69	186.037	69.3	1.2	672712	757486	3.92845e+06	2.89392e+06
M186T797	186.186	797	13.3	8.30009e+06	7.98099e+06	1.23756e+07	1.44741e+07
M186T838	186.186	838.3	14	2.70346e+06	1.88168e+06	672274	715552
M187T145	187.108	144.6	2.4	1.59924e+08	1.48351e+08	3.63357e+07	4.65452e+07
M187T193	187.01	193	3.2	2.2481e+07	1.97804e+07	9.38153e+06	1.09764e+07
M187T239	187.079	238.6	4	1.67085e+06	1.57564e+06	4.08832e+06	3.06233e+06
M187T341	187.08	340.7	5.7	1.77952e+07	1.86853e+07	1.26143e+07	1.40973e+07
M187T342	187.003	342.5	5.7	3.78922e+08	5.37153e+08	3.66293e+06	4.15635e+06
M187T374	187.145	374.1	6.2	3.5617e+07	3.1226e+07	1.49606e+07	1.24727e+07
M187T730	186.957	730.2	12.2	1.77501e+07	1.95674e+07	4.2275e+06	5.89222e+06
M187T810	186.982	809.6	13.5	5.50927e+07	5.0534e+07	1.21716e+07	1.28918e+07
M187T93	187.072	92.5	1.5	4.27273e+07	4.32983e+07	1.37964e+07	1.30966e+07
M187T94	187.001	93.8	1.6	2.20827e+07	1.94489e+07	3.12944e+07	2.89803e+07
M187T95	187.037	94.6	1.6	1.48313e+08	1.38513e+08	1.17044e+08	1.11666e+08
M187T96_2	187.108	96.4	1.6	3.19526e+08	3.38876e+08	2.59902e+08	2.76411e+08
M188T142	188.116	141.6	2.4	1.73352e+07	2.17176e+07	3.61816e+06	4.97117e+06
M188T205	188.024	204.7	3.4	542816	628744	1.61034e+06	1.36563e+06
M188T271	188.116	271.2	4.5	2.66218e+06	4.07009e+06	850763	896018
M188T316	188.129	315.8	5.3	861354	1.47673e+06	1.66192e+07	1.60292e+07
M188T342	187.505	342.5	5.7	5.7235e+07	8.05629e+07	1.52763e+07	2.1207e+07
M188T343	188.006	343.2	5.7	7.42177e+06	8.64252e+06	717308	950201
M188T349	188.039	349.2	5.8	1.19851e+06	1.02901e+06	6.31395e+06	5.35324e+06
M188T379	188.074	378.6	6.3	8.60672e+06	8.93703e+06	1.67185e+07	1.80503e+07
M188T394	188.071	394.3	6.6	2.14252e+09	1.91557e+09	3.38295e+09	3.14531e+09
M188T426	188.072	426	7.1	1.64788e+07	1.85732e+07	9.50034e+06	1.01574e+07
M188T540	188.129	540.4	9	2.54694e+06	2.12523e+06	1.44967e+06	1.26837e+06
M188T69	187.987	69	1.1	5.85903e+06	5.57e+06	2.16523e+06	1.86275e+06
M188T96	188.112	96.4	1.6	3.00452e+07	2.69971e+07	2.2563e+07	2.21494e+07
M189T100	189.124	99.8	1.7	1.95087e+08	2.35698e+08	9.11684e+07	9.70905e+07
M189T101	189.088	101.1	1.7	1.02767e+07	1.13495e+07	2.24553e+07	2.39518e+07
M189T145	189.124	144.5	2.4	6.99529e+07	8.72691e+07	526277	281707
M189T187	189.124	187.1	3.1	1.77322e+08	2.10037e+08	149383	277599
M189T295	189.124	295.5	4.9	6.66949e+07	6.53114e+07	433293	419519
M189T310	189.124	309.8	5.2	5.27572e+07	6.39082e+07	3.06915e+06	2.79045e+06
M189T344	189	344	5.7	7.51611e+06	1.16162e+07	112630	260713
M189T348	189.124	348.4	5.8	1.56503e+08	1.61426e+08	942196	751038
M189T361	189.124	361.3	6	2.45154e+08	2.76104e+08	736046	738025
M189T379	189.008	378.9	6.3	5.80432e+06	5.71526e+06	8.28225e+06	8.54285e+06
M189T394	189.074	394.3	6.6	2.58657e+08	2.26118e+08	3.96953e+08	3.81902e+08
M189T69	189.008	69.3	1.2	2.71579e+06	2.78754e+06	276723	266462
M189T79	189.16	79.3	1.3	2.42194e+08	2.32573e+08	1.25817e+08	1.19092e+08
M190T175	190.072	174.6	2.9	9.46336e+07	8.71795e+07	4.43726e+07	3.76585e+07
M190T327	190.108	326.7	5.4	3.08644e+06	3.70573e+06	505563	417738
M190T342	190.012	342.5	5.7	1.53022e+09	2.32244e+09	324245	269377
M190T465	190.135	464.6	7.7	3.47843e+06	3.42633e+06	3.89892e+06	3.89575e+06
M190T80	190.164	79.6	1.3	2.2042e+07	1.93271e+07	2.62767e+06	2.39086e+06
M190T85	190.071	85.2	1.4	7.49217e+07	3.96443e+07	3.31967e+08	3.63809e+08
M190T86	190.119	86.4	1.4	3.01566e+07	3.20315e+07	6.88486e+07	9.47193e+07
M191T102	191.049	101.8	1.7	2.41948e+07	2.49884e+07	6.32723e+06	5.03677e+06
M191T139_1	191.025	138.7	2.3	4.64938e+06	3.67393e+06	7.34007e+06	7.89034e+06
M191T139_2	191.067	138.8	2.3	5.69389e+06	5.48498e+06	1.25274e+06	647374
M191T155	191.11	154.6	2.6	2.96357e+06	2.12285e+06	414414	388358
M191T164_1	190.527	163.6	2.7	479477	414570	2.87566e+06	3.41681e+06
M191T175	191.075	174.6	2.9	6.90532e+06	6.21497e+06	3.15197e+06	2.64545e+06
M191T235	191.067	235.4	3.9	1.58392e+06	1.78876e+06	754642	642982
M191T342	191.015	342.5	5.7	1.20633e+08	1.73447e+08	421260	329845
M191T614	191.084	614.4	10.2	4.85219e+06	5.44444e+06	1.86383e+06	1.27525e+06
M191T70_1	190.945	69.8	1.2	5.26611e+06	5.69936e+06	1.2699e+06	771029
M191T70_2	191.024	70.2	1.2	3.28523e+06	3.52157e+06	1.37022e+06	1.36645e+06
M191T71	190.98	70.7	1.2	1.48614e+07	1.18848e+07	4.71093e+06	5.20598e+06
M191T83	191.103	82.9	1.4	1.28048e+07	1.21291e+07	2.81349e+07	3.57098e+07
M191T95	191.103	94.9	1.6	3.75167e+07	3.58638e+07	1.49029e+07	1.31799e+07
M192T130	192.033	130.4	2.2	2.43354e+06	2.04358e+06	7.29349e+07	1.76507e+08
M192T314	192.052	313.5	5.2	9.80393e+06	4.80908e+06	637360	532790
M192T344	192.016	344	5.7	8.79582e+06	1.44485e+07	127975	122162
M192T474	192.103	473.5	7.9	1.36372e+06	1.40417e+06	4.05294e+06	2.86368e+06
M192T71	192.062	70.8	1.2	589744	688657	2.48082e+06	1.83616e+06
M193T172	193.069	172.3	2.9	4.95776e+06	5.93375e+06	806217	1.05199e+06
M193T193	193.003	193	3.2	7.08416e+07	6.12952e+07	3.37258e+07	3.23852e+07
M193T210	193.109	210.1	3.5	3.43769e+06	2.6617e+06	9.97083e+06	1.10539e+07
M193T286	193.004	285.7	4.8	1.51685e+06	1.49844e+06	467283	370818
M193T310	193.098	309.7	5.2	1.96716e+07	2.16673e+07	8.72316e+06	6.73218e+06
M193T34	193.159	33.7	0.6	1.2564e+06	1.45786e+06	7.11878e+06	6.6131e+06
M193T379	193.03	378.6	6.3	2.14174e+06	2.11649e+06	2.89128e+06	2.9494e+06
M193T383	193.098	383.1	6.4	4.60985e+06	4.52084e+06	545187	662885
M193T541	193.05	540.7	9	1.56288e+06	1.65634e+06	7.20097e+06	8.44959e+06
M193T77	193.036	76.8	1.3	1.28295e+07	1.40774e+07	2.64581e+07	2.83819e+07
M194T128	194.049	127.7	2.1	345048	420292	3.56007e+06	8.04759e+06
M194T172	194.082	171.5	2.9	1.76414e+07	1.47258e+07	7.69843e+06	7.49139e+06
M194T283	194.082	283.4	4.7	1.64609e+07	1.49715e+07	6.68103e+06	7.14026e+06
M194T97	193.931	97.1	1.6	1.41771e+07	1.45132e+07	2.68395e+06	3.4807e+06
M195T100	195.113	100.3	1.7	2.42785e+06	2.35987e+06	7.49831e+06	7.99165e+06
M195T102	195.076	102.1	1.7	8.04966e+06	7.8318e+06	2.83254e+06	1.83822e+06
M195T208	195.124	207.9	3.5	5.43387e+06	5.2638e+06	988879	1.09919e+06
M195T356	195.124	355.8	5.9	6.22377e+06	5.09256e+06	1.03011e+07	9.00515e+06
M195T371	195.114	371.1	6.2	876804	806670	6.61285e+06	4.96488e+06
M195T477	195.093	477.5	8	4.12878e+06	3.84619e+06	2.81571e+06	2.79494e+06
M195T484	195.114	483.7	8.1	5.5162e+06	4.88709e+06	2.10993e+07	1.28719e+07
M195T587	195.15	587	9.8	1.63909e+06	1.11673e+06	1.08901e+07	9.84693e+06
M195T789	195.139	789.2	13.2	9.19204e+06	9.06678e+06	1.06822e+07	1.13022e+07
M196T102	196.061	102.2	1.7	1.37309e+07	1.40026e+07	569182	430529
M196T183	195.96	182.8	3	5.35304e+07	3.61114e+07	9.88904e+06	1.11875e+07
M196T198	196.097	198.4	3.3	6.20877e+06	5.53491e+06	334179	494699
M196T341	196.027	341.2	5.7	7.88557e+06	1.44045e+07	2.58581e+06	2.4344e+06
M196T342	196.009	342.4	5.7	3.70557e+07	6.61657e+07	3.30409e+06	3.40092e+06
M196T350	195.5	349.7	5.8	4.44124e+06	3.27509e+06	806739	838311
M196T527	196.098	527.5	8.8	1.30691e+07	5.9612e+06	5.37608e+07	6.19519e+07
M196T585	196.053	585.1	9.8	1.46642e+06	1.13355e+06	249202	362182
M196T65_2	195.994	65	1.1	6.65319e+06	6.77443e+06	1.27289e+06	1.0261e+06
M196T70	196.029	69.6	1.2	2.34249e+06	2.12666e+06	3.54742e+06	4.58837e+06
M196T827	195.994	826.5	13.8	1.57824e+07	2.41979e+07	4.45326e+06	4.88014e+06
M197T184	197.093	184	3.1	9.91977e+06	9.98066e+06	1.88267e+06	1.59389e+06
M197T353	197.129	352.9	5.9	2.53593e+07	2.90121e+07	2.23236e+06	3.40731e+06
M197T562	197.129	562.1	9.4	753675	713406	6.26406e+06	4.5599e+06
M197T99	197.093	99	1.6	8.56228e+06	9.42005e+06	3.07507e+07	3.19893e+07
M198T113	198.026	112.6	1.9	1.88421e+06	1.47639e+06	7.33696e+06	5.47399e+06
M198T187	198.077	187.2	3.1	1.05278e+07	1.30337e+07	4.32252e+06	3.75646e+06
M198T193	198.008	193.3	3.2	8.44252e+07	8.99436e+07	4.54744e+07	4.76313e+07
M198T197	198.095	197.1	3.3	1.2242e+06	1.99849e+06	8.68803e+06	7.797e+06
M198T200	198.075	200.3	3.3	3.7838e+06	3.3922e+06	1.74191e+06	1.76487e+06
M198T211	198.077	210.5	3.5	8.76831e+06	7.56101e+06	1.578e+06	756457
M198T231	198.161	230.9	3.8	3.43198e+06	4.30238e+06	49029.1	61227.4
M198T775	198.186	774.6	12.9	7.81968e+06	7.47699e+06	765163	1.01159e+06
M198T82	198.124	82.4	1.4	5.81443e+08	6.43111e+08	1.039e+09	9.51053e+08
M198T835	198.186	835.5	13.9	1.72649e+08	1.66116e+08	1.09945e+07	9.98848e+06
M199T138	199.071	138.1	2.3	1.19523e+07	8.4106e+06	1.87012e+06	873328
M199T165	199.03	164.6	2.7	9.35684e+06	9.14506e+06	1.12051e+07	1.06112e+07
M199T261	199.109	260.8	4.3	1.98153e+07	1.90201e+07	1.60321e+07	1.52529e+07
M199T33_1	199.002	32.8	0.5	4.05809e+06	4.12742e+06	1.39633e+06	1.47339e+06
M199T451	199.087	451.3	7.5	6.45528e+07	5.88394e+07	3.42607e+07	3.24555e+07
M199T595	199.153	594.9	9.9	2.72044e+06	3.05433e+06	826888	886607
M199T693	199.189	693.4	11.6	9.11078e+06	9.06156e+06	9.97573e+06	1.04086e+07
M199T82	199.128	82.4	1.4	5.48548e+07	6.03314e+07	1.02247e+08	9.0367e+07
M199T835	199.189	835.5	13.9	2.20712e+07	2.07904e+07	9.25368e+06	1.1065e+07
M200T193	200.041	193.3	3.2	2.37016e+07	2.20187e+07	1.05242e+07	1.17237e+07
M200T301	200.14	301.5	5	6.53789e+06	5.90161e+06	3.39141e+06	2.97986e+06
M200T322	200.135	322.1	5.4	2.81763e+07	3.07383e+07	1.55487e+06	954322
M200T351	200.14	351.4	5.9	4.10508e+06	5.7685e+06	483793	340074
M200T398_1	199.974	397.6	6.6	2.95841e+06	3.14176e+06	2.56347e+06	2.61203e+06
M200T451	200.091	451.3	7.5	7.887e+06	6.62136e+06	3.97386e+06	4.33209e+06
M200T817	200.014	817.5	13.6	6.85897e+06	7.37493e+06	1.44684e+06	1.18173e+06
M201T101	201.088	100.9	1.7	1.16922e+08	1.07884e+08	4.08174e+07	3.87691e+07
M201T155_2	201.161	154.8	2.6	1.5445e+06	797527	2.02357e+07	1.57803e+07
M201T163	201.088	163.2	2.7	1.50206e+07	1.48237e+07	1.18421e+07	1.12602e+07
M201T204	201.124	203.6	3.4	7.18486e+06	1.07683e+07	1.1084e+06	961087
M201T251	201.019	251.1	4.2	2.92024e+06	2.89823e+06	5.46419e+06	4.65583e+06
M201T354	201.124	354.4	5.9	3.56008e+07	4.12582e+07	1.11031e+06	903851
M201T407	201.111	406.7	6.8	5.31485e+06	5.14694e+06	8.93667e+06	7.74454e+06
M201T544	201.103	544.3	9.1	1.4383e+06	1.39846e+06	5.08159e+06	3.69112e+06
M202T100	202.091	100.3	1.7	1.00031e+07	1.18497e+07	2.159e+07	1.84217e+07
M202T155	202.181	154.6	2.6	5.56613e+08	5.36737e+08	8.99305e+08	1.0461e+09
M202T171	202.119	170.9	2.8	1.56164e+07	1.71732e+07	526940	543465
M202T175_1	202.002	175.4	2.9	2.63348e+06	2.51397e+06	1.41653e+06	1.02863e+06
M202T196	202.013	195.6	3.3	9.31671e+06	9.7466e+06	4.20438e+06	5.44803e+06
M202T512	202.18	511.5	8.5	5.19964e+08	3.19961e+08	3.37544e+07	2.25767e+07
M202T606	202.181	606.4	10.1	759631	602037	1.81014e+06	3.02435e+06
M202T617	202.181	616.7	10.3	1.19341e+07	1.11888e+07	123976	169446
M202T69	202.014	68.9	1.1	1.2981e+07	7.47458e+06	1.10724e+06	1.22683e+06
M202T706	202.016	706	11.8	9.23203e+06	9.40032e+06	2.63054e+07	4.12178e+07
M202T83	202.07	83.1	1.4	1.7978e+07	1.82027e+07	3.18837e+07	3.34054e+07
M203T102	203.103	102	1.7	1.09511e+08	6.51135e+07	2.55062e+07	2.3396e+07
M203T121	202.987	121	2	1.77775e+07	1.95891e+07	2.57831e+06	4.47167e+06
M203T137_1	202.987	137.4	2.3	5.58077e+07	6.31597e+07	1.41779e+07	1.07726e+07
M203T137_2	203.103	137.4	2.3	3.54342e+07	3.69966e+07	7.45376e+06	5.23381e+06
M203T145	203.184	144.6	2.4	1.83342e+07	2.28698e+07	6.73923e+06	7.64429e+06
M203T155	203.184	154.6	2.6	6.35039e+07	6.08979e+07	9.63411e+07	1.23936e+08
M203T194_1	202.987	193.8	3.2	1.0143e+07	9.82224e+06	6.20824e+06	5.41303e+06
M203T276	203.14	276	4.6	9.45917e+07	1.21688e+08	2.41767e+06	1.98296e+06
M203T282	202.63	282.1	4.7	5.01853e+06	6.00705e+06	547756	430341
M203T297	203.023	296.8	4.9	4.45334e+06	3.90121e+06	2.85906e+06	2.80752e+06
M203T302	203.14	302.3	5	7.42826e+07	9.48759e+07	1.52642e+06	1.66577e+06
M203T342	203.14	342.5	5.7	1.41127e+08	2.07841e+08	438984	533645
M203T360	203.14	360.4	6	1.34173e+08	1.79834e+08	836470	643106
M203T455	203.004	454.8	7.6	2.94588e+06	3.9734e+06	764687	1.07818e+06
M203T512	203.185	511.5	8.5	6.2647e+07	4.32335e+07	2.66303e+06	2.32099e+06
M203T60	203.224	59.9	1	635435	1.16086e+06	3.80554e+06	4.12392e+06
M203T69	202.896	68.8	1.1	9.09596e+06	1.27492e+07	1.19914e+06	1.77239e+06
M204T160	204.135	160.4	2.7	4.21507e+06	4.27169e+06	2.0532e+06	1.56518e+06
M204T175	204.019	174.6	2.9	2.73368e+07	2.59313e+07	1.41068e+07	1.32757e+07
M204T276	204.143	275.9	4.6	9.21273e+06	1.13289e+07	1.3864e+06	1.26681e+06
M204T448	204.137	448.3	7.5	9.69197e+06	1.40361e+07	425664	448591
M204T72	204.135	72.2	1.2	6.77173e+07	7.08566e+07	1.38533e+07	1.32349e+07
M204T83	204.135	82.8	1.4	9.99852e+06	9.65582e+06	4.64025e+06	3.88179e+06
M204T85	204.099	85.3	1.4	1.43012e+07	1.81097e+07	4.9511e+07	4.55499e+07
M204T91	204.088	90.9	1.5	1.84447e+08	1.7716e+08	3.37403e+08	4.06945e+08
M205T171	205.051	170.9	2.8	1.50291e+07	1.46332e+07	2.34486e+07	2.3905e+07
M205T174	205.119	173.9	2.9	7.48238e+07	8.79753e+07	5.95601e+06	6.04318e+06
M205T193	205.02	193.3	3.2	1.73768e+07	1.80772e+07	8.98028e+06	8.97358e+06
M205T208	205.083	208.4	3.5	899348	875333	2.4301e+06	1.66512e+06
M205T294	205.108	293.6	4.9	7.67282e+06	1.10746e+07	723552	684083
M205T341	205.087	341	5.7	394327	601709	3.72208e+06	2.74008e+06
M205T394	205.098	394.3	6.6	6.02633e+08	5.21362e+08	8.57205e+08	8.09892e+08
M205T47	204.89	46.9	0.8	2.43362e+06	2.59409e+06	748956	620199
M205T544	205.098	543.7	9.1	3.5577e+06	2.99513e+06	734015	629238
M205T608	205.061	607.9	10.1	1.28526e+06	1.30561e+06	4.93246e+06	6.04089e+06
M205T69	204.89	68.9	1.1	8.39855e+06	1.14598e+07	197988	275368
M205T73	205.138	72.5	1.2	5.50695e+06	5.05684e+06	1.49575e+06	1.06433e+06
M205T812	205.018	811.9	13.5	1.31628e+06	1.36903e+06	6.06265e+06	7.17691e+06
M205T819	205.018	819.4	13.7	923500	869594	6.11127e+06	6.13291e+06
M205T93	205.082	93.4	1.6	1.45508e+08	1.45941e+08	6.54282e+07	7.05828e+07
M205T97	205.119	96.8	1.6	1.57955e+08	1.64559e+08	1.09669e+08	1.08551e+08
M206T101	206.103	100.9	1.7	9.31046e+06	7.08281e+06	1.70286e+07	1.98335e+07
M206T163	206.049	163.4	2.7	487126	543167	1.85461e+07	1.71459e+07
M206T174	206.123	173.9	2.9	6.25879e+06	7.49429e+06	733143	857735
M206T201	206.085	201.4	3.4	161139	131900	5.00097e+06	3.63232e+06
M206T342	205.977	342.5	5.7	1.25598e+08	1.27803e+08	544336	441127
M206T394	206.101	394.3	6.6	7.06402e+07	5.87174e+07	1.02006e+08	9.83961e+07
M207T193	207.009	193.4	3.2	2.812e+07	2.85051e+07	1.34318e+07	1.32585e+07
M207T218	207.08	217.9	3.6	2.65568e+07	3.03084e+07	366444	349591
M207T426	207.072	426.3	7.1	4.51833e+06	6.06803e+06	920965	812511
M207T477	207.114	476.8	7.9	3.06529e+06	2.87855e+06	408101	205699
M207T811	207.019	811.3	13.5	9.17504e+07	8.6043e+07	2.62831e+07	2.93585e+07
M208T151	208.065	151.2	2.5	1.66178e+06	1.94967e+06	1.57299e+07	2.10536e+07
M208T213	208.065	213.2	3.6	585666	688014	2.36809e+06	2.35735e+06
M208T344	207.517	344	5.7	1.62523e+07	2.65211e+07	2.70875e+06	2.33978e+06
M208T441	208.04	440.7	7.3	3.36184e+07	2.57322e+07	6.75059e+06	7.36408e+06
M209T116	208.998	115.7	1.9	1.30966e+07	2.07305e+07	5.92329e+07	4.73422e+07
M209T174	209.078	173.7	2.9	2.57327e+06	2.73674e+06	511275	724406
M209T258	209.129	257.9	4.3	1.34038e+07	1.0894e+07	3.3411e+06	2.60725e+06
M209T374	209.127	374.1	6.2	1.23373e+07	1.1504e+07	3.27241e+06	2.07709e+06
M209T79	209.115	78.6	1.3	1.48402e+06	1.50385e+06	3.27981e+06	2.8353e+06
M210T126	210.02	125.8	2.1	8.87902e+06	7.88544e+06	1.13201e+07	1.19358e+07
M210T475	210.023	475	7.9	4.55985e+06	5.25855e+06	1.03644e+06	1.18603e+06
M210T592	210.113	591.8	9.9	5.45608e+06	2.42507e+06	2.84983e+07	2.98909e+07
M210T601	210.113	600.5	10	4.53575e+06	2.11937e+06	3.09989e+07	4.80251e+07
M210T724_1	210.103	723.7	12.1	2.33658e+06	2.20105e+06	7.35579e+06	7.18069e+06
M210T724_2	210.222	723.8	12.1	943354	1.14735e+06	4.54908e+06	4.45103e+06
M210T96	209.984	95.7	1.6	1.43428e+06	1.96229e+06	1.14858e+07	1.21858e+07
M211T109	211.119	108.7	1.8	1.4065e+06	1.04536e+06	1.36457e+07	1.95891e+07
M211T146	211.12	146	2.4	2.34288e+07	2.45284e+07	8.64034e+07	9.2923e+07
M211T316	211.108	315.6	5.3	1.15567e+07	1.14061e+07	9.31807e+06	9.25765e+06
M211T361	211.107	361.3	6	1.48816e+07	1.73054e+07	1.44248e+06	1.48211e+06
M211T748	211.17	747.9	12.5	4.49605e+08	4.43015e+08	4.73444e+08	4.87539e+08
M211T824	211.172	823.5	13.7	9.92706e+06	1.12205e+07	1.64137e+07	1.44874e+07
M212T102	212.103	101.7	1.7	1.02497e+07	1.36459e+07	2.51544e+06	2.86242e+06
M212T299_1	212.093	299.3	5	791676	635073	4.33955e+06	3.36832e+06
M212T342	211.994	342.3	5.7	3.99606e+07	4.76359e+07	260031	60203.4
M212T352	212.092	352.1	5.9	1.09009e+07	2.03008e+07	2.25209e+06	1.53429e+06
M212T368	212.092	367.8	6.1	6.97886e+06	7.94346e+06	403686	366695
M212T379	212.024	378.9	6.3	1.22864e+07	1.1411e+07	1.86874e+07	1.76781e+07
M212T801	212.202	801.1	13.4	9.97041e+06	9.508e+06	473520	811022
M213T101	213.124	100.7	1.7	5.54334e+06	2.46859e+06	4.1099e+07	3.68058e+07
M213T102	213.088	102	1.7	1.23011e+07	1.07293e+07	6.36095e+06	6.42354e+06
M213T172	213.124	172.4	2.9	1.35664e+08	1.08393e+08	4.4093e+07	3.85278e+07
M213T175	213.057	174.6	2.9	1.31147e+07	1.29756e+07	5.61481e+06	4.88649e+06
M213T188	213.124	187.7	3.1	1.2999e+08	1.16853e+08	5.63694e+07	3.80021e+07
M213T250	213.037	249.5	4.2	2.15239e+06	2.23522e+06	3.1866e+06	2.92361e+06
M213T256	213.107	255.5	4.3	1.63866e+06	1.40351e+06	417412	447585
M213T285	213.078	284.9	4.7	1.64908e+07	1.5003e+07	2.53946e+07	2.29247e+07
M213T345	213.124	345.3	5.8	1.98362e+07	2.20698e+07	1.17241e+07	9.68746e+06
M213T450	213.074	449.9	7.5	9.3506e+06	7.31016e+06	1.44473e+07	1.59747e+07
M213T477	213.103	477	8	3.74583e+07	3.51936e+07	2.47231e+07	2.32007e+07
M213T74	213.099	73.6	1.2	7.55295e+06	6.50265e+06	1.89749e+06	1.51147e+06
M213T796	213.149	796.1	13.3	3.93463e+06	4.06701e+06	1.08497e+06	1.07414e+06
M214T328	213.971	328.4	5.5	6.34386e+06	5.01461e+06	1.54713e+06	1.92945e+06
M214T329	214.108	329.5	5.5	1.73279e+06	1.38223e+06	2.95071e+06	3.18523e+06
M214T334	213.97	334.1	5.6	2.06202e+06	1.85263e+06	621644	528000
M214T351	214.108	351.3	5.9	8.85417e+06	6.70081e+06	1.32319e+06	798587
M214T413	214.108	412.9	6.9	663268	403361	1.06525e+07	1.16996e+07
M214T496	214.108	495.7	8.3	3.41323e+06	3.54988e+06	9.08998e+06	7.11929e+06
M214T535	214.108	535.4	8.9	691425	470452	8.9557e+06	6.87837e+06
M214T551	214.164	550.8	9.2	1.30594e+06	1.04333e+06	5.93916e+06	4.24787e+06
M214T816	213.984	816.3	13.6	2.21378e+06	2.35163e+06	1.27273e+07	9.98822e+06
M215T100	215.103	100.5	1.7	1.65507e+07	1.9526e+07	2.73715e+07	2.80607e+07
M215T145	215.14	145.3	2.4	3.96168e+07	4.23402e+07	1.83069e+06	2.03634e+06
M215T151	215.103	151	2.5	1.38107e+07	1.4811e+07	808139	1.15386e+06
M215T205	215.14	204.7	3.4	8.42642e+06	8.86575e+06	1.28057e+06	1.15044e+06
M215T211	215.104	210.6	3.5	1.48419e+07	1.41168e+07	678830	959752
M215T271_1	215.103	270.7	4.5	4.28814e+06	3.8789e+06	413541	505918
M215T276	214.919	276	4.6	7.84176e+06	1.35213e+07	1.69554e+06	2.04808e+06
M215T292	214.919	292.4	4.9	4.5819e+06	3.91553e+06	847558	1.04664e+06
M215T310	214.919	310.1	5.2	6.17436e+06	4.72168e+06	1.47454e+06	1.89696e+06
M215T328	215.14	328.1	5.5	4.33312e+08	3.41289e+08	7.0077e+07	5.30951e+07
M215T329	215.049	329.5	5.5	1.0602e+06	877909	6.93305e+06	6.77513e+06
M215T337	215.103	337.1	5.6	1.22584e+08	1.4176e+08	6.68599e+06	6.71216e+06
M215T361	215.14	360.6	6	9.8143e+06	1.33365e+07	1.75599e+06	1.28931e+06
M215T378	215.14	378.1	6.3	7.13268e+07	7.28049e+07	3.35331e+07	2.2084e+07
M215T438	215.082	437.7	7.3	685463	624772	1.3206e+06	1.21222e+06
M215T44	214.918	43.9	0.7	1.86384e+07	1.77368e+07	1.43477e+07	1.47555e+07
M215T69	214.918	69.1	1.2	1.16552e+08	1.98926e+08	4.26126e+06	4.57411e+06
M216T193	216.019	193.3	3.2	3.90872e+07	3.6913e+07	1.9617e+07	2.34464e+07
M216T197_2	216.106	197.2	3.3	1.19436e+07	1.08355e+07	3.93059e+07	3.96598e+07
M216T218	216.055	217.7	3.6	3.45048e+07	3.28727e+07	6.12347e+07	6.11802e+07
M216T328	216.143	328.1	5.5	4.67821e+07	3.83826e+07	5.76804e+06	5.74181e+06
M216T329	216.081	329.5	5.5	7.0596e+06	6.22035e+06	4.81852e+06	4.53828e+06
M216T595	216.16	594.9	9.9	5.22418e+06	4.53848e+06	1.40941e+06	1.38652e+06
M216T810	215.984	810.2	13.5	5.80137e+06	5.24045e+06	2.3203e+07	3.46662e+07
M217T101_1	217.119	100.9	1.7	7.74543e+06	6.65745e+06	2.38373e+07	2.83125e+07
M217T153	217.119	153.2	2.6	3.04197e+08	2.78795e+08	2.99024e+07	2.78588e+07
M217T219	217.058	219	3.6	2.22239e+06	1.71907e+06	4.20446e+06	3.7506e+06
M217T288	217.119	287.6	4.8	6.0243e+06	5.77476e+06	3.07369e+06	2.8998e+06
M217T321	217.156	320.6	5.3	2.01876e+08	2.72856e+08	295916	234045
M217T534	217.098	533.6	8.9	3.7253e+06	3.56707e+06	2.26557e+06	2.61802e+06
M217T70	216.951	69.8	1.2	5.04182e+07	8.45815e+07	1.15269e+07	8.40796e+06
M217T834	217.181	834.2	13.9	713446	590999	2.65432e+06	2.72566e+06
M218T155	218.123	154.6	2.6	3.03056e+07	2.26596e+07	1.81054e+06	1.69901e+06
M218T218	218.088	218.4	3.6	5.6162e+06	5.35499e+06	1.00764e+07	9.36633e+06
M218T295	218.151	295.5	4.9	4.45207e+06	7.13273e+06	97431.8	186811
M218T385	218.103	384.7	6.4	5.8504e+06	4.63468e+06	1.91467e+06	1.54902e+06
M218T66	218.187	66.2	1.1	2.78192e+07	2.52087e+07	4.43556e+07	5.01739e+07
M218T73	218.15	73.1	1.2	3.7611e+07	4.28236e+07	4.04177e+06	4.85789e+06
M218T85	218.151	85.2	1.4	4.89146e+07	5.83067e+07	882698	329106
M218T94	218.114	94	1.6	8.40624e+06	1.10275e+07	2.65387e+07	2.07815e+07
M218T98	218.125	98.4	1.6	1.43307e+08	1.6525e+08	3.20203e+08	3.93893e+08
M219T139	219.135	138.8	2.3	3.36025e+07	4.07025e+07	1.56235e+07	1.29603e+07
M219T160	219.081	160.4	2.7	1.12167e+06	868649	493724	441948
M219T162	219.135	161.7	2.7	5.58056e+07	6.78508e+07	631510	548519
M219T175	219.135	175.4	2.9	3.0471e+07	3.9938e+07	321455	325248
M219T193	218.959	192.9	3.2	5.52953e+06	3.72812e+06	1.76354e+06	1.66689e+06
M219T203	219.135	203.4	3.4	1.26136e+08	1.4951e+08	135238	231895
M219T348	219.135	348.4	5.8	8.23003e+07	1.04969e+08	1.34888e+06	1.00511e+06
M219T37	218.976	37.3	0.6	1.5875e+07	1.78031e+07	2.60861e+07	2.92234e+07
M219T459	219.114	458.9	7.6	5.45675e+06	5.06315e+06	4.1316e+06	3.74984e+06
M219T683	219.175	683.2	11.4	2.13497e+06	2.09956e+06	1.51171e+07	1.73153e+07
M220T101_2	220.099	101.2	1.7	5.06074e+06	6.03823e+06	1.35315e+07	1.89436e+07
M220T132	220.05	132	2.2	1.5277e+06	1.81555e+06	5.71265e+06	6.76053e+06
M220T139	220.082	138.8	2.3	2.12757e+07	2.07463e+07	2.60267e+06	2.32217e+06
M220T204	220.138	204.1	3.4	1.17651e+07	1.39317e+07	276437	359905
M220T219	220.077	218.6	3.6	2.3819e+06	2.40449e+06	4.69736e+06	5.08664e+06
M220T70	219.898	70.5	1.2	8.25529e+06	1.0358e+07	1.44609e+06	1.30387e+06
M220T81	220.106	81.2	1.4	4.61308e+08	4.68745e+08	7.78882e+08	8.37097e+08
M220T85	220.082	84.6	1.4	2.6715e+07	2.21602e+07	6.58485e+07	6.39497e+07
M221T122	220.998	121.5	2	1.19322e+07	1.49835e+07	941332	1.09943e+06
M221T164	221.016	164.2	2.7	6.73632e+06	7.27638e+06	8.4423e+06	8.48706e+06
M221T232	221.096	232.5	3.9	1.16629e+07	1.37017e+07	225000	172874
M221T286	220.999	286.1	4.8	2.03024e+06	2.59026e+06	450985	783624
M221T294	221.068	294.2	4.9	1.96534e+06	2.76616e+06	8.94673e+06	7.45365e+06
M221T342	221.093	341.6	5.7	1.35377e+07	9.90049e+06	3.61298e+07	2.93595e+07
M221T602	221.013	601.9	10	2.15509e+06	2.03464e+06	105593	145727
M221T70_1	220.907	69.9	1.2	9.65342e+06	9.54524e+06	1.73223e+06	1.72291e+06
M221T71	221.15	71.2	1.2	1.94358e+07	1.1672e+07	6.91313e+07	6.25666e+07
M222T175	222.029	175.3	2.9	6.56056e+06	7.38824e+06	3.31717e+06	3.16075e+06
M222T289	222.08	289.1	4.8	7.8993e+06	7.57567e+06	3.82692e+06	3.41011e+06
M222T344	221.949	343.9	5.7	1.00177e+07	1.06249e+07	997620	939878
M222T380	221.672	380.1	6.3	5.54871e+06	5.24255e+06	2.04208e+06	1.41313e+06
M222T72	222.154	72.3	1.2	1.72784e+06	1.24048e+06	6.61851e+06	5.25627e+06
M222T91	222.098	90.9	1.5	5.61172e+07	4.46166e+07	8.8884e+07	9.84357e+07
M223T147	223.032	147.5	2.5	9.798e+06	9.6959e+06	1.05174e+07	1.06176e+07
M223T319	223.069	318.7	5.3	9.68596e+06	1.09482e+07	978488	875962
M223T359	223.108	359.1	6	6.63368e+07	7.45576e+07	3.83643e+06	947457
M223T375	223.004	375.4	6.3	1.99925e+06	2.56571e+06	80419.1	117261
M223T390	223.108	389.9	6.5	1.98122e+08	2.13865e+08	585770	789143
M223T422	223.108	421.6	7	1.59546e+07	1.44965e+07	419316	453017
M223T69	222.9	68.9	1.1	1.29236e+07	1.70965e+07	386947	617326
M223T84	223.075	83.7	1.4	6.43055e+06	5.27204e+06	1.45706e+07	1.65614e+07
M224T143	224.096	143.1	2.4	2.32713e+06	4.45147e+06	1.73885e+07	1.59788e+07
M224T23	224.157	22.8	0.4	1.44184e+06	1.88642e+06	1.23598e+07	1.05761e+07
M224T279	224.096	278.9	4.6	2.58958e+06	2.60662e+06	164310	117028
M224T295	224.096	294.8	4.9	2.59453e+06	2.6628e+06	141916	121394
M224T319	224.078	318.7	5.3	2.86471e+07	2.54444e+07	2.84131e+06	3.11163e+06
M224T343	223.987	343	5.7	3.35241e+08	3.9856e+08	3.78747e+06	5.08576e+06
M224T474	224.093	473.7	7.9	1.65312e+07	1.44632e+07	3.7242e+06	2.36126e+06
M224T762	223.989	762.3	12.7	4.51818e+06	4.16933e+06	1.62433e+07	2.79785e+07
M225T153	225.088	153.4	2.6	977386	1.0307e+06	3.18981e+06	3.15188e+06
M225T175	225.055	175.3	2.9	3.30432e+06	2.73584e+06	1.06744e+06	732431
M225T314	225.125	314.3	5.2	847087	907658	1.58243e+07	1.17746e+07
M225T344	224.991	343.9	5.7	2.16814e+07	2.81088e+07	2.00237e+06	2.62534e+06
M225T69_1	224.897	69.3	1.2	2.99532e+06	4.92468e+06	698316	628100
M225T69_2	224.933	69.2	1.2	4.11762e+06	5.17522e+06	2.7202e+06	2.45273e+06
M225T838	225.186	838.4	14	6.53493e+06	6.66443e+06	1.09496e+06	958942
M225T92	225.016	91.6	1.5	4.04809e+07	4.5859e+07	3.0494e+07	2.82201e+07
M226T103	226.119	103.3	1.7	6.09397e+06	5.86808e+06	1.10852e+06	1.19094e+06
M226T122	226.003	121.6	2	1.48909e+07	1.75695e+07	1.12146e+06	1.34047e+06
M226T139	226.119	138.8	2.3	1.25784e+07	9.64125e+06	598640	1.17413e+06
M226T313	226.069	313.5	5.2	6.56389e+06	5.03678e+06	1.18493e+07	1.07475e+07
M226T342	226.02	342.5	5.7	9.00101e+06	1.01127e+07	38966.7	36798.9
M226T343	226.072	343.2	5.7	2.16811e+07	1.50174e+07	8.39685e+07	6.78792e+07
M226T838	226.217	838.4	14	1.03965e+07	1.03423e+07	2.34154e+06	2.27914e+06
M227T101	227.14	100.9	1.7	5.57681e+06	4.3129e+06	1.36841e+07	1.41097e+07
M227T139	227.103	138.8	2.3	1.06526e+07	1.56667e+07	1.94998e+06	1.27436e+06
M227T172	227.14	172.4	2.9	8.15403e+06	6.61798e+06	2.05567e+06	1.7625e+06
M227T302	227.115	302.4	5	3.68627e+06	5.21401e+06	362172	348641
M227T383	227.139	383.4	6.4	1.71074e+08	1.8741e+08	1.01273e+08	9.3509e+07
M227T70	226.966	69.6	1.2	2.36829e+06	3.25877e+06	150212	146647
M227T81	227.115	81.2	1.4	1.83273e+07	1.60199e+07	9.16082e+06	9.59884e+06
M228T158	227.999	158.3	2.6	312494	200771	1.51477e+06	935749
M228T175	228.028	175.3	2.9	7.89261e+06	7.41483e+06	2.9489e+06	2.87333e+06
M228T184	228.009	183.5	3.1	2.25709e+06	1.37159e+06	547090	418492
M228T322	228.171	321.9	5.4	9.22285e+06	8.41134e+06	1.88247e+06	1.68486e+06
M228T342	227.968	342.1	5.7	4.90033e+06	1.14865e+07	68729	147419
M228T566	228.233	566.5	9.4	4.48974e+06	4.8494e+06	6.44052e+06	6.12005e+06
M228T601	228.123	600.8	10	1.258e+06	2.36746e+06	1.39766e+07	1.31776e+07
M229T109	228.979	108.8	1.8	8.42882e+06	6.49923e+06	2.60977e+06	2.78854e+06
M229T139	229.119	138.9	2.3	1.52793e+07	1.95602e+07	2.24622e+06	1.36575e+06
M229T147	229.156	147.5	2.5	3.40298e+08	2.78006e+08	1.93782e+07	1.64571e+07
M229T170	229.083	170	2.8	3.3147e+06	4.04873e+06	1.09674e+06	1.13311e+06
M229T174	229.131	173.7	2.9	3.04245e+06	2.71487e+06	629401	982210
M229T214	229.122	213.6	3.6	2.92064e+08	3.58276e+08	1.63137e+07	1.40784e+07
M229T235	229.033	234.9	3.9	1.03882e+07	1.06315e+07	6.76651e+06	6.07726e+06
M229T251_2	229.101	250.8	4.2	652758	563882	3.13676e+06	2.93948e+06
M229T331	229.119	331	5.5	6.07742e+07	6.80081e+07	1.42128e+06	1.10813e+06
M229T353	229.119	352.8	5.9	4.83904e+07	3.3428e+07	1.20516e+06	1.00807e+06
M229T368	229.119	367.8	6.1	1.90807e+07	2.09516e+07	856132	848746
M229T386	229.155	385.7	6.4	5.23781e+08	9.14915e+08	1.46132e+07	1.64086e+07
M229T427_2	229.156	427.4	7.1	3.99576e+07	3.64553e+07	1.34598e+07	8.80631e+06
M229T446	229.1	445.9	7.4	1.52707e+07	1.38215e+07	3.14575e+06	4.23092e+06
M229T450	229.066	449.8	7.5	3.65714e+06	2.8522e+06	6.93349e+06	6.27991e+06
M229T565	229.08	565.5	9.4	3.58232e+07	3.03984e+07	4.85503e+07	5.06217e+07
M229T580	229.06	579.6	9.7	4.50152e+06	4.90066e+06	716356	754020
M229T600	229.142	600.4	10	1.99899e+07	2.04281e+07	2.16492e+07	2.20617e+07
M229T831	229.198	831.2	13.9	5.79128e+06	5.98746e+06	1.36735e+07	1.49943e+07
M229T96	228.979	96.2	1.6	1.01512e+07	7.95744e+06	2.21024e+07	2.54985e+07
M230T100	230.096	99.8	1.7	1.02226e+09	1.07617e+09	1.46541e+09	1.77366e+09
M230T102	230.114	101.6	1.7	2.65086e+07	2.33201e+07	1.63205e+08	4.03403e+08
M230T187	230.223	187.2	3.1	1.04154e+07	1.30726e+07	190339	47033.9
M230T200	230.122	200.2	3.3	1.63378e+07	1.64288e+07	5.30977e+06	5.07419e+06
M230T323	229.641	323.4	5.4	3.79694e+07	4.84016e+07	260573	111936
M230T328	230.103	328	5.5	4.73656e+06	4.98367e+06	7.38992e+06	6.96292e+06
M230T330	230.121	329.7	5.5	1.42814e+07	1.60405e+07	4.37759e+07	4.69792e+07
M230T386	230.159	385.7	6.4	6.1877e+07	1.05062e+08	1.64273e+06	1.9079e+06
M230T787	230.212	786.9	13.1	6.05358e+06	5.68863e+06	1.51609e+07	1.50216e+07
M230T801	230.212	801.1	13.4	7.81679e+06	6.11655e+06	891732	716962
M230T86	230.079	86.4	1.4	6.81152e+07	7.4132e+07	4.19817e+07	4.53717e+07
M231T133	231.17	133.2	2.2	1.59389e+07	1.72665e+07	1.03466e+06	510732
M231T139	231.098	138.8	2.3	4.14572e+07	3.87571e+07	2.68196e+07	2.21788e+07
M231T149_1	231.098	149	2.5	1.49061e+08	1.72868e+08	5.3451e+07	4.54756e+07
M231T149_2	231.19	148.7	2.5	5.20354e+07	5.88682e+07	1.47345e+07	2.22673e+07
M231T162	231.134	161.9	2.7	5.05597e+06	5.19724e+06	2.93261e+07	2.65294e+07
M231T342	231.026	342.3	5.7	1.2249e+07	1.07689e+07	2.57009e+06	2.6938e+06
M231T357	230.661	357.4	6	5.33751e+06	9.27673e+06	140151	106412
M231T369	231.171	369.3	6.2	2.59106e+08	3.28553e+08	424502	451172
M231T384	231.171	384.2	6.4	2.08491e+08	2.94398e+08	299343	363600
M231T402	231.171	402	6.7	1.38055e+08	1.80971e+08	2.36665e+06	579690
M231T51	230.891	50.5	0.8	1.68875e+06	2.62313e+06	357915	513125
M231T70_1	230.891	69.8	1.2	1.07381e+07	1.45035e+07	335911	438098
M231T775	231.16	775.3	12.9	4.42985e+06	5.12523e+06	495495	369516
M232T100	232.092	99.6	1.7	5.95611e+07	5.51543e+07	7.6526e+07	7.82471e+07
M232T160	232.193	160.4	2.7	6.27073e+06	6.03585e+06	652638	493505
M232T175	232.04	175.3	2.9	6.6077e+06	6.48236e+06	2.84458e+06	3.0136e+06
M232T184	232.13	184.5	3.1	5.48653e+07	7.01959e+07	708905	579884
M232T314	232.13	314	5.2	6.67026e+06	8.3708e+06	100155	204917
M232T328	232.118	328.3	5.5	323215	260084	2.82248e+06	2.67079e+06
M232T36	231.971	36.1	0.6	6.53879e+06	7.1957e+06	1.8598e+06	1.85354e+06
M232T412	232.119	412.1	6.9	750051	672609	9.2512e+06	6.48889e+06
M232T449	232.118	448.9	7.5	4.792e+06	4.50748e+06	707304	552011
M232T45	231.971	44.5	0.7	4.83535e+06	5.29077e+06	1.27556e+06	1.15464e+06
M232T495	232.119	495.4	8.3	5.49024e+06	5.74163e+06	9.26448e+06	8.01742e+06
M232T607	231.971	606.5	10.1	1.06528e+07	1.30718e+07	3.42689e+06	3.56362e+06
M232T68	231.909	68.4	1.1	9.47509e+06	1.21705e+07	285621	438385
M232T70	231.972	69.8	1.2	7.88069e+06	1.1509e+07	1.3494e+06	1.05279e+06
M232T73	232.141	73.4	1.2	1.93789e+07	2.17491e+07	2.07275e+06	1.48591e+06
M232T82	232.141	81.6	1.4	2.50718e+07	2.57196e+07	9.78463e+06	9.56193e+06
M233T138	233.115	137.6	2.3	3.64618e+07	4.05571e+07	5.99331e+07	6.17303e+07
M233T188	233.15	187.5	3.1	1.24998e+08	1.30363e+08	837432	768437
M233T218	233.045	218.2	3.6	2.75058e+06	2.97636e+06	5.84722e+06	5.04971e+06
M233T309	233.114	308.9	5.1	1.04375e+07	1.22554e+07	4.95398e+06	4.26022e+06
M233T348	233.15	348.4	5.8	8.86304e+07	1.19904e+08	787743	449581
M233T361	233.15	361.3	6	1.00622e+08	1.48078e+08	932715	1.03701e+06
M233T442	233.129	442.3	7.4	5.33393e+06	4.88034e+06	1.14513e+07	1.19389e+07
M233T69	232.929	69.3	1.2	1.55372e+08	2.47483e+08	6.66531e+06	3.26497e+06
M233T99	233.113	99	1.6	1.48528e+08	1.6242e+08	3.16983e+08	3.1108e+08
M234T115	233.957	115.3	1.9	5.40099e+07	7.83061e+07	4.84777e+06	6.9802e+06
M234T147	234.098	147.5	2.5	1.59331e+06	1.2977e+06	1.66092e+07	1.76234e+07
M234T175	234.036	174.7	2.9	6.40385e+06	7.28456e+06	3.38587e+06	3.07142e+06
M234T188	234.154	187.9	3.1	1.34414e+07	1.26855e+07	4.82691e+06	5.12016e+06
M234T211	234.117	210.6	3.5	2.02487e+07	1.99567e+07	7.96691e+06	6.92458e+06
M234T218	234.065	217.7	3.6	3.18611e+07	2.94342e+07	5.66373e+07	5.61229e+07
M234T308	234.117	307.7	5.1	1.72331e+06	2.4185e+06	319802	417816
M234T351	234.113	351.3	5.9	2.12495e+06	2.01572e+06	1.6e+07	1.52577e+07
M234T502	234.077	501.6	8.4	1.17385e+07	1.21326e+07	9.51629e+06	8.39505e+06
M234T92	234.098	91.9	1.5	8.18754e+07	6.64398e+07	1.50936e+08	1.59698e+08
M234T99	234.117	99	1.6	1.3369e+07	1.41693e+07	2.42741e+07	2.7992e+07
M235T219	235.069	218.6	3.6	567584	573938	4.48697e+06	4.16589e+06
M235T37	234.948	36.7	0.6	1.55042e+06	1.84025e+06	6.83505e+06	6.70987e+06
M235T377	235.145	377.1	6.3	1.05731e+06	565063	6.19886e+06	4.21806e+06
M235T385	235.085	384.7	6.4	664698	609055	2.93358e+06	6.03774e+06
M235T560	235.087	559.9	9.3	1.17305e+07	1.12826e+07	2.35386e+07	2.57683e+07
M235T69	234.962	69.2	1.2	4.81535e+07	7.13744e+07	1.09847e+07	8.12931e+06
M235T74	235.17	73.8	1.2	1.2127e+07	1.00909e+07	1.57809e+08	1.27063e+08
M235T80	235.067	80.3	1.3	2.94007e+06	2.3614e+06	4.94575e+06	5.18132e+06
M235T90	235.165	89.7	1.5	4.04426e+09	4.01676e+09	1.93157e+09	1.79907e+09
M235T93	235.093	93.1	1.6	7.51838e+07	7.40105e+07	3.85933e+07	4.01807e+07
M236T193	235.962	193.3	3.2	1.04209e+07	8.92733e+06	4.51673e+06	4.46181e+06
M236T350	235.988	349.7	5.8	2.65037e+07	1.31296e+07	232819	155611
M236T528	236.127	528.2	8.8	241247	164064	884295	816494
M236T90	236.17	89.7	1.5	4.37551e+08	3.9836e+08	2.20233e+08	1.70779e+08
M237T212	237.087	211.9	3.5	3.0644e+07	3.10451e+07	4.53262e+06	3.36157e+06
M237T333	236.643	333	5.6	5.66213e+06	6.4427e+06	798245	706107
M237T337	237.086	337.1	5.6	3.77507e+08	4.09294e+08	683509	610931
M237T358_2	237.124	358.2	6	5.18969e+07	7.3619e+07	560715	501372
M237T395	237.124	394.8	6.6	6.28007e+07	7.49795e+07	568084	1.0665e+06
M237T49	236.949	48.9	0.8	1.68563e+06	1.40674e+06	363887	267898
M237T63	236.986	62.9	1	3.92904e+06	6.06412e+06	1.24178e+07	1.47131e+07
M237T70	236.959	70.3	1.2	5.70156e+06	1.00636e+07	724159	1.03784e+06
M237T745	237.149	745.3	12.4	1.08489e+06	2.0923e+06	6.35367e+06	7.94549e+06
M237T82	237.079	81.5	1.4	9.74531e+07	1.0123e+08	3.5136e+07	1.93685e+07
M238T165	237.997	164.8	2.7	1.034e+06	829501	3.8789e+06	3.93269e+06
M238T187	238.04	187.2	3.1	3.94102e+06	3.55759e+06	5.30785e+06	5.74239e+06
M238T212_1	238.091	212.2	3.5	3.16367e+06	3.58904e+06	147020	179710
M238T212_2	238.111	212.5	3.5	1.43922e+07	7.45611e+06	197487	177895
M238T243	238.108	243.5	4.1	813676	632980	5.55354e+06	4.409e+06
M238T306	238.081	306.3	5.1	1.19612e+07	1.26464e+07	703792	503576
M238T338	238.089	337.7	5.6	3.41395e+07	3.63795e+07	98977.9	34310.6
M238T358	237.651	357.5	6	5.22662e+06	4.87945e+06	403535	465783
M238T452	238.108	452.5	7.5	4.44793e+06	3.15387e+06	450953	496195
M238T601	238.066	600.6	10	2.41218e+06	2.73355e+06	875907	931273
M238T69	237.909	69.1	1.2	2.56649e+07	2.94669e+07	5.23356e+06	2.3026e+06
M239T101_1	238.929	100.7	1.7	999184	1.28442e+06	3.88121e+06	6.27949e+06
M239T158_2	239.101	157.7	2.6	8.64893e+06	8.02158e+06	4.49652e+06	4.63908e+06
M239T275	239.104	274.6	4.6	3.45406e+07	3.78081e+07	1.58629e+06	1.94815e+06
M239T312	239.104	312.5	5.2	7.42956e+07	8.56901e+07	3.55007e+06	3.09469e+06
M239T385	239.15	385	6.4	5.73176e+06	5.44132e+06	8.53885e+06	8.52662e+06
M239T533	239.08	532.8	8.9	3.33979e+06	3.01908e+06	1.08681e+06	1.15286e+06
M239T630	239.087	629.7	10.5	2.61971e+07	1.88614e+07	7.21391e+06	6.45692e+06
M239T69	238.873	69.3	1.2	4.4741e+06	6.67542e+06	131069	335221
M239T70	238.885	69.8	1.2	6.93942e+06	6.79228e+06	261074	440904
M239T81	239.078	80.8	1.3	3.46312e+06	2.89765e+06	5.4004e+06	6.73398e+06
M239T835	239.213	835.5	13.9	2.2145e+06	2.5427e+06	1.38015e+06	1.5909e+06
M240T163	240.096	163.2	2.7	1.37602e+07	1.59082e+07	9.44119e+06	8.25489e+06
M240T262	240.172	261.7	4.4	1.88074e+07	1.55212e+07	5.7869e+07	4.15442e+07
M240T342	239.96	342.5	5.7	1.5403e+07	1.38438e+07	878477	479207
M240T383	240.085	383.1	6.4	3.73566e+06	4.12925e+06	551135	513050
M240T68	239.898	68	1.1	313928	411362	2.6531e+06	2.46633e+06
M240T70	239.968	69.9	1.2	1.9377e+07	2.77526e+07	4.17556e+06	4.51458e+06
M241T186	241.155	185.6	3.1	1.81508e+08	1.84816e+08	2.85949e+06	3.61449e+06
M241T209	241.155	209.2	3.5	9.43559e+07	1.12036e+08	1.28426e+06	1.17833e+06
M241T240	241.155	239.8	4	2.51113e+08	2.3219e+08	2.24243e+07	1.51766e+07
M241T263	241.175	262.6	4.4	1.54739e+06	1.60036e+06	7.30887e+06	5.83191e+06
M241T359	241.155	359	6	1.51795e+07	9.75041e+06	4.93383e+07	3.67074e+07
M241T69	240.911	68.9	1.1	7.60804e+06	1.16845e+07	245103	221271
M242T188	242.061	187.9	3.1	2.18571e+06	1.64979e+06	604352	593947
M242T212	242.159	211.9	3.5	7.14484e+06	7.08059e+06	2.22473e+06	2.37741e+06
M242T240	242.156	239.8	4	3.18205e+07	3.14732e+07	497433	377868
M242T343	241.998	343.2	5.7	2.34306e+08	2.6051e+08	1.02417e+06	1.9355e+06
M242T482	242.061	482.4	8	4.28745e+06	4.54962e+06	633802	446117
M242T585	242.059	584.6	9.7	5.71442e+06	4.74323e+06	1.29623e+06	1.40695e+06
M243T108	242.995	108.4	1.8	1.15566e+07	1.23285e+07	2.08784e+06	2.1111e+06
M243T184	243.099	183.7	3.1	2.47728e+07	4.40167e+07	1.27288e+06	1.68317e+06
M243T203	243.066	202.8	3.4	5.55193e+06	4.90154e+06	1.18743e+06	615757
M243T341	243.135	341	5.7	1.22386e+07	1.8434e+07	781973	379000
M243T343	243.002	343.1	5.7	1.52856e+07	1.60021e+07	36763.8	24586.3
M243T353	243.135	352.8	5.9	1.20091e+08	1.5787e+08	9.75607e+06	8.27355e+06
M243T368	243.134	367.8	6.1	2.27844e+08	2.89674e+08	503281	368468
M243T399	243.15	399.1	6.7	1.33851e+07	1.48528e+07	4.19911e+06	3.32809e+06
M243T441	243.135	441	7.3	3.77961e+06	3.38135e+06	1.5152e+07	1.59705e+07
M243T611	243.244	610.9	10.2	1.16885e+07	1.08137e+07	308292	392940
M243T614	243.208	613.7	10.2	2.74063e+06	2.64348e+06	1.19743e+06	1.3256e+06
M243T657	243.072	657.3	11	1.54468e+06	1.39693e+06	475218	488943
M243T99	243.098	99	1.6	4.96998e+07	4.76414e+07	8.83797e+07	1.21883e+08
M244T101	244.13	101.2	1.7	2.21376e+07	2.58257e+07	3.54423e+06	3.93645e+06
M244T122	244.013	121.6	2	1.10125e+07	1.39888e+07	630242	384595
M244T137_1	244.013	137.4	2.3	3.11996e+07	3.77784e+07	9.52716e+06	5.8739e+06
M244T186	244.082	186.1	3.1	9.18521e+06	1.32817e+07	4.36459e+06	3.98932e+06
M244T299	244.202	299.3	5	9.08887e+07	9.0078e+07	313104	421007
M244T331	244.13	331	5.5	4.62795e+06	4.41463e+06	2.0992e+06	1.82698e+06
M244T44	243.924	43.7	0.7	1.29756e+07	1.75658e+07	3.58498e+07	3.50131e+07
M244T450	244.109	449.8	7.5	685499	524977	1.58253e+06	1.33778e+06
M244T605	244.097	605.1	10.1	4.34078e+06	2.85037e+06	2.34404e+07	2.27649e+07
M244T729	244.228	729.4	12.2	1.93086e+07	1.78094e+07	7.79151e+06	8.95535e+06
M244T79	243.93	79.1	1.3	2.72117e+07	2.58153e+07	7.06155e+06	8.00857e+06
M245T145_1	245.114	144.6	2.4	6.27277e+07	6.16372e+07	1.73369e+07	1.53962e+07
M245T145_2	245.151	144.6	2.4	4.20072e+07	4.66337e+07	1.99698e+07	2.09007e+07
M245T150	245.077	150.4	2.5	5.94319e+06	4.81381e+06	1.45667e+07	1.61713e+07
M245T159	245.133	158.9	2.6	8.6465e+06	6.21773e+06	3.35573e+06	3.65553e+06
M245T195	245.162	195	3.2	5.07662e+06	3.9723e+06	829221	877033
M245T317_1	245.151	316.7	5.3	3.60625e+07	3.89581e+07	9.97034e+07	1.62164e+08
M245T317_2	245.162	316.7	5.3	6.72432e+06	7.03413e+06	2.11344e+07	2.74911e+07
M245T337	245.061	337.1	5.6	1.35768e+06	2.08433e+06	7.13074e+06	8.95812e+06
M245T355	244.658	355	5.9	1.84455e+07	1.89056e+07	758969	530696
M245T378	244.659	378	6.3	9.81759e+06	1.0098e+07	635954	601425
M245T383	245.151	383.4	6.4	3.05999e+08	3.44953e+08	1.81233e+08	1.53005e+08
M245T395	245.162	394.9	6.6	1.19304e+07	1.40686e+07	1.43926e+06	721904
M245T422	245.186	421.6	7	1.17258e+08	1.57373e+08	179179	36548
M245T439	245.186	439.5	7.3	1.90455e+08	2.54231e+08	476842	413851
M245T453	245.186	452.6	7.5	1.1276e+08	1.36285e+08	2.45145e+06	2.15856e+06
M245T553	245.132	553.1	9.2	2.31184e+06	2.09451e+06	1.31594e+07	7.8163e+06
M245T790	245.079	789.7	13.2	295150	196652	1.27372e+06	1.35886e+06
M245T92_2	245.114	92.4	1.5	3.90068e+07	3.65848e+07	8.42217e+06	9.54668e+06
M246T101_2	246.182	101.2	1.7	1.71759e+08	1.96047e+08	1.26628e+06	1.52559e+06
M246T102	246.146	101.7	1.7	3.33961e+07	4.3908e+07	6.68929e+06	7.61703e+06
M246T139	246.182	138.8	2.3	6.67224e+06	1.12639e+07	43324.9	157034
M246T147	246.146	147.5	2.5	1.1988e+08	1.30401e+08	2.72294e+06	1.49579e+06
M246T175	246.029	174.6	2.9	2.48269e+07	2.36529e+07	1.19056e+07	1.16202e+07
M246T307	246.207	306.9	5.1	2.95215e+07	3.0938e+07	4.81129e+07	4.11008e+07
M246T317	246.154	316.7	5.3	3.64289e+06	4.9014e+06	1.13103e+07	1.42676e+07
M246T319	246.207	318.8	5.3	1.47165e+07	1.5252e+07	2.52618e+07	2.18622e+07
M246T325	246.154	325	5.4	1.00554e+07	9.805e+06	4.18455e+06	5.75692e+06
M246T341	246.146	341	5.7	3.30204e+07	5.30438e+07	544677	584282
M246T351	246.146	351.2	5.9	4.37118e+07	6.77827e+07	4.71937e+06	4.18742e+06
M246T439	246.207	438.7	7.3	8.77972e+06	7.50525e+06	4.58658e+06	5.28832e+06
M246T69	245.916	69.3	1.2	3.59037e+06	5.67061e+06	337983	230944
M246T83_1	246.157	82.8	1.4	2.61307e+07	2.91241e+07	3.88055e+06	2.79275e+06
M246T91	246.092	91.3	1.5	2.65701e+07	2.45871e+07	1.76061e+07	1.5103e+07
M246T94	246.109	93.7	1.6	2.02195e+07	2.20918e+07	6.23186e+06	5.03537e+06
M247T101	247.129	100.9	1.7	2.52222e+09	2.26757e+09	1.28257e+08	8.85016e+07
M247T132_1	247.057	132	2.2	6.32192e+07	6.70463e+07	1.79246e+06	2.89747e+06
M247T132_2	247.129	131.9	2.2	2.84189e+08	2.57115e+08	1.7471e+07	1.09135e+07
M247T142	247.129	141.8	2.4	1.63914e+08	1.69168e+08	7.7963e+06	5.58336e+06
M247T164	247.084	163.8	2.7	1.46635e+06	2.03241e+06	5.51734e+06	6.43757e+06
M247T187	247.129	186.6	3.1	1.40375e+08	3.50045e+07	1.66011e+06	2.00467e+06
M247T206	247.13	206.3	3.4	1.42443e+08	3.95165e+08	5.39664e+06	4.41855e+06
M247T246	247.138	246.3	4.1	6.13517e+06	7.56749e+06	4.19441e+07	4.19832e+07
M247T251	247.024	250.8	4.2	465710	447719	1.84257e+06	1.66509e+06
M247T328	247.13	327.9	5.5	7.08011e+07	5.26754e+07	1.59165e+08	1.42524e+08
M247T345	247.004	344.6	5.7	3.25928e+08	3.99203e+08	171791	94875.8
M247T354	247.13	354.4	5.9	1.52673e+08	1.58449e+08	1.1849e+06	1.15965e+06
M247T357	247.114	356.6	5.9	2.23812e+07	2.5407e+07	1.64633e+06	1.15287e+06
M247T368	247.13	367.8	6.1	2.05749e+08	2.13065e+08	1.86143e+06	1.1609e+06
M247T391	247.13	391.4	6.5	7.1593e+06	1.01957e+07	1.04477e+06	960773
M247T90	247.058	89.9	1.5	6.8425e+08	7.01458e+08	5.43923e+08	5.10362e+08
M247T94	247.142	94.3	1.6	5.63565e+07	5.32321e+07	7.96464e+07	8.77723e+07
M248T101_2	248.133	100.9	1.7	2.74526e+08	2.78137e+08	1.43557e+07	1.01469e+07
M248T131	248.133	130.9	2.2	4.85699e+07	2.99053e+07	687031	627622
M248T186	248.133	186.4	3.1	1.38079e+07	1.39592e+07	6.27401e+06	5.91404e+06
M248T199	248.01	199.3	3.3	2.55737e+06	1.99699e+06	265022	307918
M248T206	248.133	206	3.4	1.51204e+07	1.94264e+07	5.41132e+06	6.27041e+06
M248T228	248.078	228	3.8	1.15569e+07	1.16548e+07	7.40914e+06	6.74476e+06
M248T282	248.114	282	4.7	6.55756e+06	9.86066e+06	1.43175e+06	1.55016e+06
M248T328	248.133	328	5.5	2.02955e+06	1.95645e+06	1.60348e+07	1.63683e+07
M248T345	248.007	344.6	5.7	2.91061e+07	3.55413e+07	168073	322141
M248T358	248.115	357.5	6	6.40713e+06	3.20503e+06	240929	206586
M248T641	248.108	641.1	10.7	1.60178e+06	1.96234e+06	825951	574100
M248T74	248.161	73.5	1.2	2.00332e+07	1.9222e+07	177026	164282
M248T82	248.161	82.3	1.4	1.27693e+07	1.54397e+07	1.87853e+06	3.01417e+06
M249T101_1	249.109	100.5	1.7	5.31934e+07	5.41454e+07	1.97306e+07	2.82539e+07
M249T101_2	249.134	101.1	1.7	2.53307e+07	2.5413e+07	5.40261e+06	6.41932e+06
M249T102	249.193	101.7	1.7	1.45887e+07	1.2571e+07	1.00756e+06	1.29067e+06
M249T158	249.004	157.6	2.6	1.60881e+06	1.32455e+06	5.26932e+06	5.4609e+06
M249T232	248.994	232	3.9	9.95852e+06	9.36631e+06	1.3102e+07	1.25029e+07
M249T343	249.036	343.2	5.7	4.21718e+07	5.27605e+07	1.45941e+07	1.09436e+07
M249T361	249.13	360.6	6	1.74182e+07	3.45801e+07	516767	594561
M249T681	249.092	681.3	11.4	1.1398e+07	1.03173e+07	2.95774e+06	3.26829e+06
M249T70	248.902	69.9	1.2	2.6963e+07	3.44538e+07	2.58823e+06	2.8918e+06
M250T123	250.128	123.2	2.1	1.66751e+08	1.42699e+08	2.69436e+08	2.43369e+08
M250T164	250.039	163.8	2.7	5.85434e+06	4.10912e+06	3.76413e+07	1.97479e+07
M250T188	250.057	188.1	3.1	4.88437e+06	3.86589e+06	7.85873e+06	8.81366e+06
M250T272	250.094	272.2	4.5	1.40664e+07	1.45618e+07	4.50817e+06	2.85451e+06
M250T308	249.583	308.3	5.1	388346	432158	3.29575e+06	2.68377e+06
M250T378	250.191	377.7	6.3	3.93383e+07	3.33505e+07	708172	550185
M250T696	250.113	695.6	11.6	1.99842e+08	1.78231e+08	1.23948e+08	1.16482e+08
M250T70	249.92	69.9	1.2	2.6054e+07	3.16376e+07	1.47787e+06	2.07298e+06
M250T777	250.178	776.8	12.9	2.86303e+08	2.28574e+08	4.92728e+08	6.40615e+08
M251T145	251.07	144.5	2.4	3.97725e+06	3.78553e+06	8.69592e+06	1.12999e+07
M251T172	251.044	171.8	2.9	2.67332e+06	2.61057e+06	4.3584e+06	4.27013e+06
M251T199	251.103	199	3.3	1.09917e+07	1.31694e+07	1.3808e+06	1.51385e+06
M251T218	251.056	218.5	3.6	5.69719e+06	5.50053e+06	1.18686e+07	1.0578e+07
M251T248	251.107	248.2	4.1	6.4649e+06	9.86307e+06	1.43986e+06	1.93803e+06
M251T272	251.098	272.4	4.5	1.00177e+06	1.0147e+06	46888.3	69999.4
M251T342	251.025	342.4	5.7	3.31097e+07	4.04977e+07	3.25766e+06	1.95731e+06
M251T345	250.996	345.3	5.8	3.08474e+06	4.80007e+06	914874	1.10721e+06
M251T374	251.138	373.9	6.2	8.12404e+06	8.45686e+06	445807	322709
M251T378	251.196	378.5	6.3	6.27703e+06	1.93062e+06	252619	169551
M251T386	251.138	386.1	6.4	9.30568e+06	8.01465e+06	445948	339316
M251T69	250.939	69.3	1.2	6.26724e+07	8.92489e+07	2.29763e+06	1.15121e+06
M251T71	251.161	71.2	1.2	7.95485e+06	5.6787e+06	1.77461e+07	1.54921e+07
M252T101_2	252.098	100.9	1.7	8.36438e+07	6.73624e+07	3.12933e+07	3.92322e+07
M252T137	252.098	137.4	2.3	4.18061e+07	3.10355e+07	4.3977e+06	4.33398e+06
M252T165	252.091	164.9	2.7	903214	877030	6.74172e+06	6.79482e+06
M252T189	252.145	188.7	3.1	2.98018e+06	3.647e+06	408115	650440
M252T228	252.073	228	3.8	3.25813e+07	3.02893e+07	1.21657e+08	1.08941e+08
M252T275	252.11	275.2	4.6	1.13176e+07	1.10816e+07	3.614e+06	2.83604e+06
M252T347	251.983	346.9	5.8	1.276e+08	1.41754e+08	140902	136639
M252T433	251.983	433.4	7.2	5.16863e+06	5.23686e+06	3.26151e+06	2.54799e+06
M252T502	252.087	501.6	8.4	1.07073e+07	1.06955e+07	6.51622e+06	6.14697e+06
M252T507	252.158	507.4	8.5	868499	790445	1.51799e+06	1.48715e+06
M252T69	251.952	69.4	1.2	5.82253e+06	7.30685e+06	3.50454e+06	3.40062e+06
M252T708_2	252.194	707.6	11.8	915890	615842	6.63358e+06	1.30627e+07
M252T724	252.269	723.7	12.1	366090	535173	2.65764e+06	3.34191e+06
M252T85	252.061	85	1.4	1.38728e+07	1.65281e+07	9.59503e+06	9.83876e+06
M253T146	253.08	146	2.4	1.53143e+07	1.72951e+07	198759	223920
M253T228	253.077	228.5	3.8	3.25909e+06	2.80816e+06	1.12116e+07	9.77349e+06
M253T262	253.119	261.7	4.4	2.23516e+07	2.63999e+07	3.48878e+06	4.15351e+06
M253T315_1	253.119	315	5.2	5.6663e+07	8.27009e+07	1.21256e+06	1.01183e+06
M253T345_1	252.986	345.2	5.8	1.12763e+07	6.80617e+06	411881	107710
M253T345_2	253.117	345.3	5.8	5.33476e+07	6.14931e+07	2.44731e+07	1.61594e+07
M253T382	253.119	381.7	6.4	3.46273e+07	4.57217e+07	1.28589e+06	1.04718e+06
M253T394	253.119	393.6	6.6	6.70136e+06	8.36489e+06	1.78556e+07	1.66733e+07
M254T312	254.162	312.5	5.2	7.31479e+08	6.91592e+08	4.41946e+08	4.00743e+08
M254T455	254.061	455.3	7.6	3.05266e+06	921917	49370.6	91379.8
M254T570	254.102	569.8	9.5	2.15099e+06	1.81324e+06	1.24119e+07	1.14516e+07
M254T732	254.248	731.7	12.2	776001	515556	2.21288e+06	3.6519e+06
M254T93	254.07	93.1	1.6	1.02867e+06	921039	3.08518e+07	2.56343e+07
M255T101_1	255.097	100.9	1.7	5.37926e+07	4.90415e+07	9.73161e+07	1.16448e+08
M255T101_2	255.146	101.1	1.7	5.68443e+07	7.81768e+07	1.35992e+07	1.79614e+07
M255T109	254.976	109.5	1.8	1.35973e+06	1.53008e+06	7.41186e+06	8.95895e+06
M255T34	254.916	34	0.6	898901	767881	3.49763e+06	3.80119e+06
M255T348	255.135	348.1	5.8	3.72796e+06	3.29591e+06	626138	505266
M255T361	255.133	360.5	6	4.3701e+06	7.0275e+06	611381	543510
M255T84	255.023	84.1	1.4	5.98499e+06	7.26389e+06	1.54187e+06	1.3275e+06
M256T115	255.939	114.8	1.9	6.486e+06	1.76576e+07	240247	286135
M256T135	256.082	135.4	2.3	8.44376e+07	6.54851e+07	1.42938e+07	1.54968e+07
M256T212	256.13	212.4	3.5	1.3686e+06	1.3053e+06	5.47891e+06	6.02814e+06
M256T319	256.082	319.3	5.3	1.72767e+06	1.94441e+06	5.82249e+06	5.05675e+06
M256T323	256.177	323.4	5.4	1.34393e+08	1.14868e+08	2.90596e+07	2.2292e+07
M256T342	256.004	341.6	5.7	2.59359e+07	3.4621e+07	3.103e+06	2.69924e+06
M256T37	255.945	37.5	0.6	1.28241e+07	1.19409e+07	6.18695e+06	6.88161e+06
M256T375	256.063	375.4	6.3	7.55774e+06	6.46002e+06	616624	495781
M256T436	256.116	436.3	7.3	2.23786e+07	1.89647e+07	5.5819e+06	3.45405e+06
M256T69_1	255.875	68.8	1.1	1.27042e+07	1.1841e+07	2.0417e+06	1.73737e+06
M257T101	257.114	101.1	1.7	1.33371e+07	1.04472e+07	2.98503e+07	3.05551e+07
M257T195	256.982	195.1	3.3	3.57075e+06	3.20013e+06	1.17678e+06	954431
M257T298	257.114	298.2	5	4.95255e+07	4.59384e+07	1.20044e+08	1.56239e+08
M257T322	257.114	321.8	5.4	1.41798e+07	1.32527e+07	1.78536e+06	1.45807e+06
M257T323	257.181	323.4	5.4	1.64588e+07	1.31858e+07	3.54422e+06	2.87961e+06
M257T452_1	257.1	452.3	7.5	2.87218e+07	2.55769e+07	1.70483e+07	1.4851e+07
M257T601	257.06	601.3	10	5.07248e+06	4.6776e+06	166622	102410
M258T101	258.146	100.9	1.7	2.62549e+07	2.66233e+07	3.70682e+07	4.2797e+07
M258T215	258.175	215.3	3.6	3.37393e+06	3.1286e+06	5.42285e+06	5.63843e+06
M258T298	258.118	298.2	5	6.0745e+06	5.18592e+06	1.40879e+07	1.86515e+07
M258T308	257.571	308	5.1	1.96762e+07	1.97987e+07	4.63392e+07	4.4146e+07
M258T314	258.183	314.3	5.2	6.97209e+06	6.45899e+06	1.59231e+06	1.35745e+06
M258T358	258.072	357.5	6	1.21317e+07	1.38676e+07	7.35832e+06	6.83712e+06
M258T433	258.208	433.3	7.2	385604	350721	1.98662e+06	1.61477e+06
M258T45	257.872	44.8	0.7	2.5243e+06	2.81098e+06	641521	674749
M258T69	257.872	68.9	1.1	4.23384e+06	4.782e+06	395912	462618
M258T70	257.978	69.8	1.2	3.06517e+07	4.48168e+07	7.6797e+06	5.09946e+06
M258T746	258.244	746.5	12.4	4.94602e+07	5.19857e+07	2.67308e+07	2.55363e+07
M259T100_1	259.093	100.2	1.7	9.27631e+07	8.80931e+07	1.17868e+07	1.54017e+07
M259T193	259.031	193.4	3.2	1.11222e+07	1.18925e+07	2.43103e+06	2.54367e+06
M259T262	259.112	262.4	4.4	1.55373e+06	1.52863e+06	2.33439e+06	2.28398e+06
M259T306	259.155	305.8	5.1	5.90061e+06	3.3165e+06	245284	82417.7
M259T310	258.531	310.5	5.2	1.48959e+07	1.42806e+07	1.98269e+07	2.35968e+07
M259T328	259.153	328.1	5.5	1.0704e+06	1.27715e+06	2.16655e+06	2.04266e+06
M259T421	259.166	421.4	7	3.97191e+06	5.26838e+06	1.55673e+06	1.9727e+06
M259T593	259.123	593.3	9.9	1.72586e+07	1.87015e+07	8.69099e+06	9.1985e+06
M260T101_1	260.077	101.1	1.7	5.25158e+06	5.40234e+06	2.76303e+06	2.65185e+06
M260T101_2	260.089	100.9	1.7	1.96635e+07	1.49032e+07	7.83954e+06	8.17944e+06
M260T101_3	260.197	101.1	1.7	4.30496e+07	4.64919e+07	818249	596305
M260T149	260.125	149	2.5	1.00136e+08	1.06104e+08	3.3903e+07	1.85614e+07
M260T158	260.045	157.7	2.6	1.87865e+06	1.11217e+06	441358	349756
M260T166	260.198	166.2	2.8	9.87672e+07	1.25119e+08	355272	62278.3
M260T183	260.161	182.9	3	4.59185e+07	5.21496e+07	9.98319e+06	5.52236e+06
M260T190	260.198	189.7	3.2	1.45452e+08	1.61509e+08	2.20133e+06	1.12451e+06
M260T200	260.161	200.2	3.3	2.77003e+07	3.17385e+07	2.70819e+06	1.68622e+06
M260T207	260.198	207.5	3.5	3.76122e+07	3.62261e+07	8.25923e+06	8.03157e+06
M260T327_2	260.197	326.8	5.4	5.50301e+06	6.53227e+06	351746	343055
M260T342	260.161	342.5	5.7	2.27934e+07	3.37148e+07	801093	642949
M260T355	260.161	355.1	5.9	2.72794e+07	3.74494e+07	1.22695e+06	1.27825e+06
M260T400	260.141	400.5	6.7	703581	676541	1.48953e+08	1.38806e+08
M260T599	260.024	599.4	10	5.29482e+06	4.89968e+06	1.66275e+06	2.29956e+06
M260T62	259.896	62.3	1	679122	312442	2.49648e+06	3.0995e+06
M260T658	260.053	658	11	1.41081e+06	1.39789e+06	357965	327607
M260T74	260.161	74	1.2	6.95642e+06	6.31375e+06	412560	562521
M260T82	260.161	82.3	1.4	5.25584e+06	7.70003e+06	907501	815162
M260T84	260.03	83.7	1.4	7.54136e+07	7.75292e+07	3.41971e+08	2.87119e+08
M261T175	260.994	175.3	2.9	5.27614e+06	4.37098e+06	1.87243e+06	1.90026e+06
M261T190	261.2	189.7	3.2	1.6783e+07	2.20997e+07	81505.8	71154.8
M261T201	261.077	201.3	3.4	4.39e+06	4.00233e+06	338542	211131
M261T260	261.145	260.1	4.3	2.66894e+08	2.9473e+08	551845	536442
M261T273	261.091	272.8	4.5	1.01066e+07	1.268e+07	92951.5	99030
M261T292	261.145	291.7	4.9	9.30481e+07	1.27308e+08	1.41531e+06	1.26077e+06
M261T324	261.146	323.5	5.4	1.30147e+06	1.58929e+06	8.8974e+06	8.31927e+06
M261T368	261.146	367.8	6.1	1.15959e+08	1.42366e+08	230021	267813
M261T385	261.132	385	6.4	1.53893e+07	1.55939e+07	2.89673e+07	2.59498e+07
M261T73	261.157	73.1	1.2	2.17562e+07	2.57551e+07	1.17282e+06	1.08638e+06
M261T92	261.038	91.6	1.5	2.40165e+08	2.74652e+08	1.8043e+08	1.8374e+08
M261T99	261.109	99.2	1.7	2.31313e+07	2.14987e+07	3.97898e+07	4.84061e+07
M262T107	262.129	107.2	1.8	1.16526e+07	1.22655e+07	3.69797e+07	4.01302e+07
M262T138	262.129	138.3	2.3	2.14828e+07	1.59942e+07	5.54284e+07	6.71609e+07
M262T142	262.14	141.7	2.4	6.69692e+07	8.59601e+07	1.52312e+07	1.40154e+07
M262T236	262.141	235.7	3.9	6.50067e+06	6.82639e+06	2.54859e+06	1.46714e+06
M262T286	262.093	285.7	4.8	9.77299e+06	1.17077e+07	197935	166821
M262T351	262.108	351.3	5.9	3.04426e+06	2.21463e+06	2.14811e+07	2.09832e+07
M262T424	262.12	424.5	7.1	4.29221e+07	4.12273e+07	7.13343e+06	5.2426e+06
M262T472	262.098	472.3	7.9	6.52505e+07	6.63939e+07	1.14333e+08	1.01526e+08
M262T622	262.108	622	10.4	1.57113e+06	2.38264e+06	1.76967e+07	1.60235e+07
M262T72	262.16	72.1	1.2	2.13291e+06	8.32809e+06	169044	83045.8
M262T73	262.14	73.4	1.2	3.01656e+07	3.24362e+07	863953	858890
M262T85	262.14	84.6	1.4	1.00445e+08	1.08551e+08	3.80918e+07	3.39329e+07
M263T100	263.144	100	1.7	1.50514e+07	1.42618e+07	7.727e+06	9.75867e+06
M263T102	263.172	102.2	1.7	3.43732e+06	6.03848e+06	3.4838e+07	3.88081e+07
M263T257	263.009	256.6	4.3	4.7198e+06	4.61562e+06	264805	193934
M263T261	263.151	261	4.3	2.75895e+06	3.3414e+06	194785	249173
M263T294	263.144	293.8	4.9	666183	1.81122e+06	43712.5	27689.1
M263T433	263.139	433.5	7.2	1.59244e+08	9.55169e+07	1.13249e+07	4.3376e+06
M263T472	263.102	472.3	7.9	1.02844e+07	1.0515e+07	1.71123e+07	1.7318e+07
M263T85	263.144	85.3	1.4	6.85276e+06	8.17796e+06	1.4283e+06	1.56882e+06
M263T99	263.125	98.8	1.6	3.83968e+07	3.77602e+07	8.77479e+06	7.9075e+06
M264T174	264.04	174	2.9	4.25967e+06	4.27047e+06	2.11432e+06	2.12864e+06
M264T344	263.979	343.9	5.7	9.96327e+06	7.4423e+06	2.42097e+06	3.49596e+06
M264T641	264.158	641.4	10.7	7.85929e+06	7.79594e+06	6.59272e+06	6.85545e+06
M264T730	264.144	730.2	12.2	5.4724e+06	7.01e+06	1.39403e+06	853464
M265T133	265.116	133.2	2.2	3.76167e+06	3.30914e+06	1.09553e+07	1.2229e+07
M265T164	265.094	163.8	2.7	4.50498e+06	4.30105e+06	2.50739e+07	1.8868e+07
M265T248	265.087	248.2	4.1	1.97958e+07	2.11331e+07	8.84937e+06	1.00967e+07
M265T284	265.149	284	4.7	1.1477e+07	6.4198e+06	9.00262e+07	1.00874e+08
M265T343	264.976	343.2	5.7	2.43833e+07	2.67429e+07	226673	103558
M265T345	265.014	344.6	5.7	2.89751e+08	3.37073e+08	264623	135636
M265T361	265.119	361.4	6	674081	775155	3.76169e+06	2.8111e+06
M265T391	265.197	390.6	6.5	2.42154e+07	2.25197e+07	2.81349e+07	3.00347e+07
M265T407	265.19	406.6	6.8	1.84875e+06	3.61061e+06	375395	270587
M265T413	265.155	412.8	6.9	1.20192e+08	1.7792e+08	428863	1.85017e+06
M265T433	265.156	433.5	7.2	8.12577e+07	1.19149e+08	2.68264e+06	425230
M265T638	265.18	638.3	10.6	1.62703e+07	1.33224e+07	282302	302789
M265T710	265.18	709.6	11.8	1.39834e+07	1.48836e+07	201080	51093
M265T72	265.177	72.3	1.2	468715	581862	1.64144e+07	1.24094e+07
M265T73	265.14	73.1	1.2	7.97642e+06	5.45892e+06	2.36683e+07	2.67612e+07
M265T777	265.105	776.7	12.9	5.99246e+07	6.34109e+07	4.6044e+07	4.68892e+07
M265T83_2	265.14	82.8	1.4	7.863e+06	6.68468e+06	3.40498e+07	4.13543e+07
M266T108	266.011	108	1.8	3.00105e+06	1.96735e+06	346698	404093
M266T137	266.125	137.4	2.3	1.21906e+07	9.25201e+06	763374	1.40201e+06
M266T159	265.93	158.9	2.6	5.58129e+06	7.86983e+06	1.3248e+06	2.07476e+06
M266T188	266.034	188.1	3.1	5.20693e+07	4.27196e+07	7.22057e+07	7.40135e+07
M266T205	266.09	204.9	3.4	3.33938e+06	3.91591e+06	1.36989e+06	1.65736e+06
M266T272	266.115	271.5	4.5	6.15231e+06	5.02064e+06	1.07033e+07	9.97677e+06
M266T326	266.163	325.9	5.4	3.44805e+06	6.49177e+06	344495	360198
M266T344	266.017	343.8	5.7	2.45651e+07	2.99895e+07	231340	254880
M266T69	265.904	69.1	1.2	1.87959e+07	2.28594e+07	1.47337e+06	2.14368e+06
M266T83	266.117	82.9	1.4	3.54498e+07	3.31635e+07	1.79739e+07	1.36403e+07
M267T100	267.109	100.2	1.7	1.39122e+07	1.43481e+07	1.69285e+07	1.65865e+07
M267T185	267.146	185.5	3.1	810399	704010	2.85632e+06	3.16686e+06
M267T188	267.038	187.5	3.1	4.61224e+06	4.24963e+06	7.92731e+06	7.5493e+06
M267T232	267.005	232.4	3.9	1.26447e+07	1.34124e+07	1.82499e+07	1.89656e+07
M267T296	267.099	295.5	4.9	4.1633e+07	6.04103e+07	225971	279110
M267T327	267.134	326.7	5.4	6.11303e+07	7.30451e+07	1.211e+06	842309
M267T334	267.098	334	5.6	7.4225e+06	1.00126e+07	1.19163e+06	547105
M267T344	266.972	343.7	5.7	1.0563e+07	1.10489e+07	1.54965e+06	1.35169e+06
M267T348	266.947	347.6	5.8	3.82413e+07	1.80417e+07	1.51358e+06	1.2962e+06
M267T356	267.084	355.9	5.9	2.86017e+06	3.12055e+06	1.79242e+06	2.04243e+06
M267T383	267.131	383.4	6.4	2.31665e+08	2.54885e+08	9.31895e+07	6.41377e+07
M267T395	267.134	394.5	6.6	4.59337e+07	6.19756e+07	1.11484e+06	650997
M267T70	266.912	70.5	1.2	5.53007e+06	7.09588e+06	157209	203286
M267T96	266.935	96.4	1.6	6.41727e+06	6.07989e+06	3.34391e+07	2.05476e+07
M268T218	268.017	217.8	3.6	524452	502986	3.45991e+06	4.03163e+06
M268T245	268.105	244.5	4.1	5.02786e+08	4.95718e+08	3.99221e+08	3.69044e+08
M268T261	268.105	261	4.3	2.23028e+07	2.25672e+07	1.09333e+08	9.35479e+07
M268T304	268.105	303.7	5.1	912952	1.12938e+06	2.05933e+07	2.56893e+07
M268T69	267.93	69.2	1.2	2.48193e+07	2.99385e+07	1.37135e+06	2.83404e+06
M268T707	268.134	706.7	11.8	1.25574e+06	1.32902e+06	293467	321060
M269T102	269.111	101.7	1.7	4.96509e+07	4.78149e+07	4.4008e+07	4.30156e+07
M269T155	269.115	154.7	2.6	7.38825e+06	1.34762e+07	1.52825e+06	1.08621e+06
M269T166	269.162	166.2	2.8	5.05006e+07	6.27181e+07	530703	657835
M269T168	269.112	168.3	2.8	1.81384e+07	2.07618e+07	2.22585e+06	2.08954e+06
M269T174	269.045	174	2.9	1.00784e+07	9.33221e+06	5.29035e+06	5.00762e+06
M269T199	269.112	199.4	3.3	6.94702e+07	7.0793e+07	1.30224e+07	1.08571e+07
M269T323	269.114	323.4	5.4	6.88813e+06	6.31546e+06	1.23054e+07	1.06733e+07
M269T333	269.114	332.8	5.5	3.43722e+06	3.87355e+06	1.60155e+06	1.04359e+06
M269T424	268.547	424.5	7.1	5.33786e+06	6.33367e+06	9.11712e+06	8.93277e+06
M269T749	269.267	749.1	12.5	1.66874e+06	1.52615e+06	9.99863e+06	5.99924e+06
M270T126	270.157	126.3	2.1	2.15642e+06	2.40933e+06	8.93688e+06	5.75503e+06
M270T166	270.163	166.2	2.8	5.3646e+06	1.25821e+07	252282	65207
M270T177	270.109	177	3	1.08491e+07	1.30783e+07	4.79299e+06	5.95768e+06
M270T187	270.056	187.2	3.1	2.35327e+06	2.05461e+06	3.64209e+06	3.34303e+06
M270T201	270.115	200.6	3.3	6.19893e+06	5.75783e+06	559481	614930
M270T227	270.06	227.2	3.8	6.83532e+06	7.99504e+06	1.07221e+06	900029
M270T289	270.11	288.7	4.8	2.98878e+06	3.31502e+06	4.39742e+07	3.85154e+07
M270T291	270.146	291.5	4.9	2.03056e+07	2.07183e+07	4.55428e+06	2.75707e+06
M271T186	271.141	186.2	3.1	4.38979e+06	4.64391e+06	153586	249530
M271T369	271.197	369.3	6.2	5.04881e+07	4.55783e+07	2.81606e+07	2.50529e+07
M271T413	271.176	412.7	6.9	2.64631e+06	3.4878e+06	885127	815876
M271T686	271.274	686.2	11.4	1.06613e+08	9.81841e+07	1.46736e+06	986722
M272T101_2	272.136	101.2	1.7	7.78206e+06	7.35237e+06	3.80041e+06	3.62616e+06
M272T124	272.112	124	2.1	1.10016e+06	755312	9.11539e+06	1.01523e+07
M272T132	272.017	132.4	2.2	465674	406896	3.6679e+06	2.69486e+06
M272T141	272.111	141	2.4	8.16723e+06	6.95702e+06	2.48056e+07	2.21989e+07
M272T323	272.172	322.9	5.4	1.69526e+07	2.10844e+07	303200	134701
M272T342	272.052	342.3	5.7	2.71515e+07	3.39819e+07	2.7843e+06	1.82829e+06
M272T382	272.234	382.2	6.4	3.92525e+06	1.61377e+07	86314	46055.7
M272T71	271.917	70.6	1.2	9.77194e+06	1.2609e+07	306441	144863
M272T748	272.296	748.3	12.5	1.89363e+06	2.71783e+06	1.23943e+07	9.97051e+06
M272T769	272.259	769.5	12.8	3.57503e+07	3.43125e+07	1.76273e+07	1.81166e+07
M272T98	272.172	97.7	1.6	1.66252e+07	1.50847e+07	625203	690038
M273T193	272.96	192.9	3.2	1.20559e+07	1.33545e+07	7.68682e+06	6.96015e+06
M273T353	273.108	352.8	5.9	3.03713e+07	3.93687e+07	4.35251e+06	3.73691e+06
M273T437	273.124	436.6	7.3	4.70326e+06	3.576e+06	455738	536390
M273T768	273.299	767.9	12.8	4.35619e+07	4.03813e+07	6.67457e+07	6.13831e+07
M274T101_1	274.104	101.2	1.7	1.34107e+07	1.19144e+07	4.82031e+06	5.09726e+06
M274T102	274.187	102.2	1.7	8.57986e+07	1.06882e+08	643768	99398.2
M274T163	274.177	163.2	2.7	1.85292e+07	1.59594e+07	5.18205e+07	7.47711e+07
M274T195	274.141	194.6	3.2	3.14275e+07	3.43911e+07	1.269e+07	9.2295e+06
M274T227	274.055	227.4	3.8	608471	474379	3.29232e+06	2.3047e+06
M274T317	274.178	317.2	5.3	2.61393e+07	2.15694e+07	8.39587e+07	5.84803e+07
M274T348	273.964	348.3	5.8	4.28403e+06	5.09314e+06	672287	971316
M274T431	274.168	430.6	7.2	1.99997e+06	2.6449e+06	370162	160101
M274T69	273.956	69.1	1.2	3.45722e+07	5.21535e+07	375800	407133
M274T753	274.275	753.4	12.6	1.4612e+07	1.47735e+07	1.2418e+07	1.16801e+07
M275T179	275.094	178.7	3	622517	761165	1.22723e+06	1.18332e+06
M275T186	275.125	185.6	3.1	1.23933e+06	2.39659e+06	8.33766e+06	7.71691e+06
M275T193	275.007	193	3.2	1.18803e+08	1.2015e+08	3.02985e+07	2.70513e+07
M275T307	275.075	307.3	5.1	9.44814e+06	7.75297e+06	4.00218e+07	4.05795e+07
M275T404	275.162	404.4	6.7	5.22648e+06	5.55742e+06	509446	168400
M275T69_1	274.968	69.4	1.2	7.00439e+06	6.90642e+06	4.10187e+06	3.64885e+06
M275T70	274.906	69.8	1.2	5.95491e+06	6.16852e+06	390816	201138
M276T101_1	276.109	100.5	1.7	2.53249e+07	1.54963e+07	1.05387e+08	9.28132e+07
M276T138	276.113	137.6	2.3	2.27824e+06	3.63417e+06	2.23193e+07	1.49045e+07
M276T160	276.156	160.4	2.7	8.46048e+06	8.26118e+06	119391	132853
M276T240	276.109	240.2	4	1.295e+08	1.18984e+08	1.84128e+08	1.6855e+08
M276T327	276.156	326.8	5.4	3.12402e+06	2.45046e+06	262686	90887.4
M276T340	276.109	340.1	5.7	1.07279e+09	1.17054e+09	8.02112e+08	8.29911e+08
M276T345	276.156	345.1	5.8	888248	1.01184e+06	2.72621e+06	2.70187e+06
M276T428	276.135	428.4	7.1	1.00018e+07	1.32176e+07	128431	77088.2
M276T82	276.156	82.3	1.4	2.33313e+07	3.50814e+07	1.06951e+06	1.03857e+06
M276T98	276.156	98.5	1.6	1.83395e+07	1.98655e+07	9.75086e+06	9.28832e+06
M277T101	277.103	101.1	1.7	1.6277e+08	1.61757e+08	9.11182e+07	1.02249e+08
M277T243	277.148	243.5	4.1	3.37113e+06	2.63129e+06	1.31642e+07	1.25705e+07
M277T270	277.136	269.7	4.5	2.53261e+06	1.84111e+06	358483	372427
M277T340	277.111	340.1	5.7	1.26974e+08	1.37629e+08	1.00417e+08	1.01004e+08
M277T379	277.12	378.9	6.3	1.99931e+06	1.77427e+06	4.68408e+06	3.88406e+06
M277T445	277.119	444.7	7.4	947913	720571	6.53662e+06	4.7581e+06
M277T557	277.129	556.8	9.3	1.60189e+06	2.4188e+06	681571	582357
M277T635	277.129	635.5	10.6	2.06119e+06	1.54935e+06	466115	458802
M278T128	278.107	127.6	2.1	8.11309e+06	9.46975e+06	4.14415e+06	5.1855e+06
M278T228	278.118	227.8	3.8	1.91194e+06	2.18827e+06	156856	49125.7
M278T241	278.114	240.7	4	394092	372655	2.50289e+06	1.77787e+06
M278T33	277.861	32.5	0.5	651102	846264	4.10214e+06	3.75092e+06
M278T334	277.67	334.3	5.6	5.05131e+06	9.92303e+06	53430.6	66087
M278T336	278.17	335.6	5.6	2.16202e+06	4.57195e+06	92889.3	115383
M278T340	278.114	339.7	5.7	2.21584e+07	2.37696e+07	1.67535e+07	1.72447e+07
M278T399	278.122	399.4	6.7	9.86291e+06	1.21453e+07	71307.9	261087
M278T807	278.21	807.3	13.5	2.22205e+08	2.17645e+08	2.35962e+08	2.42333e+08
M278T91	278.081	90.9	1.5	5.37468e+07	7.12515e+07	1.87383e+07	2.33933e+07
M279T149	278.573	148.9	2.5	1.05793e+07	1.00091e+07	390738	967955
M279T152	279.183	151.9	2.5	9.46809e+06	9.22139e+06	2.70293e+07	2.0977e+07
M279T272	279.102	271.6	4.5	6.72486e+06	9.18181e+06	72808	246688
M279T343	279.02	343.2	5.7	1.65516e+07	1.98123e+07	6.9252e+06	6.28181e+06
M279T358	279.135	357.6	6	5.86516e+07	7.64492e+07	2.15232e+06	6.84064e+06
M279T69	278.891	69.1	1.2	8.10765e+06	8.24674e+06	1.17267e+06	1.56879e+06
M279T807	279.214	807.3	13.5	3.45975e+07	3.43174e+07	3.69988e+07	3.78197e+07
M280T190	280.14	189.7	3.2	2.2571e+07	1.15413e+07	1.12785e+06	444975
M280T299	280.13	299.3	5	2.73964e+07	3.44606e+07	2.03948e+06	1.45002e+06
M280T384	280.13	384.2	6.4	2.22869e+07	3.1484e+07	592703	511539
M280T460	280.175	460.3	7.7	2.11761e+06	1.28164e+07	39742.2	102658
M280T482	280.174	482.1	8	1.13267e+07	1.74609e+07	267398	213757
M280T69	279.912	69.3	1.2	9.69208e+06	1.06384e+07	1.48489e+06	501443
M280T729	280.19	729.3	12.2	2.40227e+06	2.19115e+06	301961	444207
M280T741	280.123	740.6	12.3	7.38743e+06	6.93869e+06	1.75572e+06	1.59643e+06
M281T184_1	281.075	184.2	3.1	4.40946e+06	3.74559e+06	441284	662306
M281T184_2	281.125	184.2	3.1	1.83236e+07	1.36964e+07	1.52521e+06	622098
M281T299	281.134	298.7	5	3.30574e+06	4.53858e+06	278968	178659
M281T330	281.114	330.4	5.5	7.16553e+07	6.36324e+07	852801	987520
M281T357	281.15	357.3	6	6.37892e+07	9.37281e+07	1.54273e+07	1.46446e+07
M281T399	281.113	399.1	6.7	8.7566e+07	8.33513e+07	1.39285e+06	1.44617e+06
M281T416	281.113	415.7	6.9	4.88101e+06	8.01903e+06	785620	758023
M281T640	281.137	639.8	10.7	7.40093e+06	7.13527e+06	8.51836e+06	8.99853e+06
M282T101	282.119	101.2	1.7	2.88281e+07	2.24097e+07	1.38923e+06	1.63957e+06
M282T171	281.986	170.9	2.8	97950.5	68028.6	933664	1.1991e+06
M282T233	281.969	232.8	3.9	4.11593e+06	3.99011e+06	4.81949e+06	4.63354e+06
M282T250	282.135	250.4	4.2	5.15204e+06	5.26611e+06	1.41055e+06	1.11258e+06
M282T405	282.181	405.1	6.8	1.76652e+07	1.61187e+07	511449	265703
M282T701	282.103	700.7	11.7	4.59942e+06	5.43109e+06	2.9896e+06	2.75715e+06
M283T137	283.042	137.4	2.3	6.83655e+06	8.38699e+06	1.28894e+06	1.4858e+06
M283T162	283.105	162.2	2.7	4.90159e+06	1.86468e+06	2.67056e+07	2.56389e+07
M283T176	283.13	176	2.9	1.87315e+07	2.25938e+07	1.29799e+06	1.25315e+06
M283T260	283.128	260.1	4.3	7.47625e+06	8.00425e+06	90155	117748
M283T323	283.13	322.7	5.4	1.41721e+07	2.03136e+07	5.08882e+06	4.17378e+06
M283T384	283.107	384.2	6.4	2.37349e+07	2.85401e+07	2.93934e+06	1.91949e+06
M283T402	283.127	402.1	6.7	624399	671022	5.40619e+06	6.33805e+06
M283T723	283.313	723.4	12.1	6.75496e+06	8.37001e+06	3.04557e+07	2.39326e+07
M283T822	283.147	822.3	13.7	94842.3	100791	2.29936e+06	2.01656e+06
M283T85	283.02	85.2	1.4	6.6466e+07	6.49209e+07	5.35205e+07	5.35416e+07
M283T95	283.02	95.2	1.6	4.42157e+06	2.06405e+06	1.61912e+07	1.96719e+07
M284T101	284.145	101.2	1.7	5.94449e+07	5.9905e+07	5.36766e+07	5.04191e+07
M284T330	284.125	329.7	5.5	2.75089e+07	3.08611e+07	4.61842e+06	4.40941e+06
M284T333	284.075	333.5	5.6	3.45032e+06	1.68702e+06	1.65532e+07	1.55692e+07
M284T358	284.161	357.5	6	7.30995e+06	1.19769e+07	330335	162069
M284T395	284.071	394.5	6.6	4.39645e+06	4.70121e+06	7.89424e+06	6.68008e+06
M284T708	284.067	708	11.8	7.56681e+06	7.72944e+06	2.14053e+06	2.32191e+06
M284T723	284.315	722.9	12	4.5013e+06	5.30368e+06	1.47062e+06	1.61592e+06
M285T106	284.969	106.2	1.8	5.88884e+06	6.71114e+06	1.60103e+07	1.57503e+07
M285T171	285.032	171	2.9	896273	823896	2.54812e+06	3.67881e+06
M285T285	285.103	284.9	4.7	8.50343e+06	6.44513e+06	3.30309e+06	2.54616e+06
M285T348	284.959	347.6	5.8	4.66886e+07	4.38078e+07	189199	90289.9
M285T351	284.601	351.3	5.9	262652	267601	643097	499058
M285T49	284.892	48.6	0.8	2.24305e+06	2.3119e+06	508588	493062
M285T551	285.144	550.9	9.2	3.31081e+06	2.36408e+06	727985	597190
M285T562	285.083	561.9	9.4	1.00414e+06	1.45087e+06	404691	323447
M285T71	284.891	70.7	1.2	3.89128e+06	3.52689e+06	277465	374011
M285T82_2	284.996	81.5	1.4	1.00066e+06	1.29959e+06	2.8653e+06	3.10202e+06
M286T103	286.141	103.3	1.7	4.46242e+08	5.5238e+08	3.76092e+07	2.89289e+07
M286T139	286.141	139	2.3	5.5378e+08	6.30656e+08	3.9272e+07	2.92204e+07
M286T158	286.14	157.7	2.6	1.53728e+08	1.65122e+08	2.95053e+07	1.83662e+07
M286T196	286.027	195.6	3.3	759755	610110	7.87303e+06	7.16105e+06
M286T218	286.027	218.4	3.6	9.68302e+06	8.87348e+06	1.65194e+07	1.77726e+07
M286T320	286.177	319.8	5.3	1.2836e+07	1.65607e+07	6.62245e+06	4.56904e+06
M286T398_2	286.177	397.6	6.6	1.15821e+07	1.03688e+07	4.28009e+06	3.26962e+06
M286T419	285.668	418.6	7	6.32243e+06	6.54869e+06	1.22187e+06	839589
M286T70	285.94	69.6	1.2	3.04307e+06	3.8148e+06	112623	92252.8
M287T347	286.983	347	5.8	2.20018e+06	2.81807e+06	786084	1.05198e+06
M288T101	288.118	101.4	1.7	5.61336e+07	6.29444e+07	1.62985e+06	5.19728e+06
M288T177	288.12	177	3	4.52258e+07	5.01719e+07	2.27714e+07	1.98583e+07
M288T233	288.192	233.2	3.9	8.23828e+07	7.63472e+07	89953.3	66816.9
M288T296	288.193	296.3	4.9	6.86618e+06	6.76094e+06	1.59337e+06	1.11247e+06
M288T309	287.659	309.4	5.2	557094	1.47196e+06	48667.7	34423.4
M288T316	288.159	316.2	5.3	4.37024e+06	4.5442e+06	433475	1.03603e+06
M288T345	288.03	345.3	5.8	1.5243e+08	1.72252e+08	29848.4	35108.1
M288T36	288.289	35.7	0.6	1.33737e+07	1.26721e+07	6.83143e+07	1.12037e+08
M288T379	288.193	378.5	6.3	1.06175e+07	1.30738e+07	632120	239158
M288T438	288.192	438	7.3	6.69103e+06	7.38741e+06	313292	441354
M288T788	288.318	787.6	13.1	1.47618e+06	1.62326e+06	2.06395e+06	2.22372e+06
M288T97	288.084	96.7	1.6	1.15748e+07	1.03293e+07	5.91515e+06	6.67914e+06
M289T175	288.989	175.1	2.9	5.52144e+06	4.94393e+06	2.35897e+06	1.78708e+06
M289T176	289.123	176.2	2.9	6.35673e+06	5.68001e+06	2.44042e+06	1.77887e+06
M289T190	289.207	190.1	3.2	1.38337e+07	1.73844e+07	737157	1.0172e+06
M289T226	289.189	225.8	3.8	1.67195e+07	1.47355e+07	195032	143493
M289T344	289.487	343.9	5.7	3.73448e+07	5.14963e+07	8.94135e+06	8.05764e+06
M289T394	289.05	394.3	6.6	1.53275e+07	1.37367e+07	2.47159e+07	2.33941e+07
M289T726	289.294	726	12.1	4.81401e+08	4.53622e+08	5.87322e+08	5.50765e+08
M289T76	288.921	76.4	1.3	9.05466e+07	9.62384e+07	6.02791e+07	6.26502e+07
M289T777	289.296	777.4	13	9.98717e+06	1.03265e+07	5.24237e+07	5.2686e+07
M290T101	290.146	101.1	1.7	1.81619e+07	2.43329e+07	3.0825e+06	2.76143e+06
M290T107	290.056	106.7	1.8	2.13404e+06	2.64618e+06	6.62258e+06	9.29251e+06
M290T115	289.914	114.5	1.9	4.52402e+06	7.9529e+06	107051	178745
M290T137_1	290.135	137.5	2.3	1.47951e+07	1.86003e+07	1.56791e+06	1.05296e+06
M290T151	290.135	151	2.5	3.03264e+08	3.34389e+08	4.08034e+07	4.15475e+07
M290T171	290.146	170.8	2.8	4.40444e+07	5.46847e+07	627169	475639
M290T187	290.145	186.9	3.1	9.50376e+06	1.29759e+07	233893	249090
M290T189	290.118	188.9	3.1	1.09568e+07	9.7044e+06	233640	250272
M290T247	290.172	247.4	4.1	9.11595e+06	9.14101e+06	1.09317e+06	993378
M290T303	290.086	303.4	5.1	208963	284700	1.95703e+07	1.92616e+07
M290T323	290.135	322.9	5.4	6.86668e+06	7.03516e+06	1.0643e+06	883803
M290T34	289.928	34	0.6	1.13736e+06	1.1306e+06	4.31187e+06	4.43497e+06
M290T726	290.297	726	12.1	3.8731e+07	4.02283e+07	5.15594e+07	5.17669e+07
M290T739	290.297	739.5	12.3	1.11098e+08	1.13605e+08	2.52963e+08	2.07195e+08
M290T84	290.146	84	1.4	3.89093e+07	4.76635e+07	3.39907e+06	2.40276e+06
M290T86	290.002	86.4	1.4	1.74001e+06	2.33464e+06	1.87122e+07	1.47952e+07
M291T101	291.12	100.7	1.7	3.63219e+07	3.36453e+07	1.02465e+07	1.28222e+07
M291T152	291.139	151.8	2.5	3.16642e+07	4.03238e+07	3.43383e+06	3.52498e+06
M291T158	291.12	157.7	2.6	6.52802e+06	5.98108e+06	1.60627e+07	1.75242e+07
M291T171	291.15	170.8	2.8	4.10218e+06	4.82628e+06	27417.9	42403.8
M291T288	291.07	287.5	4.8	1.21647e+08	1.05157e+08	6.26211e+07	5.26002e+07
M291T307	291.049	307.3	5.1	1.90182e+06	1.60987e+06	3.25507e+07	3.39879e+07
M291T386	291.047	386.2	6.4	1.40642e+06	1.45259e+06	5.29164e+06	4.02404e+06
M291T70	290.945	69.8	1.2	1.53775e+07	1.82006e+07	294375	645421
M291T765	291.196	764.9	12.7	8.35519e+06	7.21107e+06	753248	412105
M291T812	291.213	811.8	13.5	1.01464e+07	1.09311e+07	1.3098e+07	1.32567e+07
M292T101	292.115	100.9	1.7	1.53217e+07	1.68769e+07	7.95674e+06	9.89107e+06
M292T301	292.103	300.8	5	2.29648e+06	1.92732e+06	703010	760280
M292T821	292.228	820.8	13.7	666009	551950	3.5918e+06	4.10338e+06
M293T345	293.009	345.2	5.8	3.03611e+07	4.30355e+07	7.63866e+06	8.41705e+06
M293T808	293.223	807.5	13.5	778466	699480	2.65871e+07	2.80381e+07
[truncated: 2,808 more rows]
